# Supplementary material for: CUP-AI-Dx: A tool for inferring cancer tissue of origin and molecular subtype using RNA gene-expression data and artificial intelligence
Source: eBioMedicine. 2020 Oct 9;61:103030. doi: 10.1016/j.ebiom.2020.103030 (PMC7553237; doi:10.1016/j.ebiom.2020.103030)
Supplement: Supplementary file 1 — Table S1. Cross-validation performance metrics of primary tumour predictors [file mmc1.xlsx]

## Sheet: contigency_table_1D-Incept
	ACC	BLCA	BRCA	CESC	CHOL	COADREAD	DLBC	ESCA	GBM	HNSC	KICH	KIRC	KIRP	LAML	LGG	LIHC	LUAD	LUSC	MESO	OV	PAAD	PCPG	PRAD	SARC	SKCM	STAD	TGCT	THCA	THYM	UCEC	UCS	UVM
ACC	77	0	0	0	0	0	0	0	0	0	0	0	0	0	0	0	0	0	0	0	0	1	0	0	0	0	0	0	0	0	0	0
BLCA	0	398	1	0	0	0	0	0	0	1	0	0	4	0	0	0	1	2	0	0	0	0	0	1	0	0	1	0	0	0	0	0
BRCA	0	0	1090	1	0	0	0	0	0	1	0	0	0	0	0	0	0	0	0	0	0	0	0	0	0	0	0	0	0	1	1	0
CESC	0	3	0	289	0	0	0	0	0	2	0	0	0	0	0	0	0	2	0	0	0	0	0	0	0	0	0	0	0	3	0	0
CHOL	0	0	0	0	26	0	0	0	0	0	0	0	0	0	0	4	0	0	0	0	0	0	0	0	0	0	0	0	0	0	0	0
COADREAD	0	0	0	2	0	379	0	0	0	0	0	0	0	0	0	0	0	0	0	0	2	0	0	0	0	0	0	0	0	0	0	0
DLBC	0	0	0	0	1	0	46	1	0	0	0	0	0	0	0	0	0	0	0	0	0	0	0	0	0	1	0	0	0	0	0	0
ESCA	0	0	0	0	0	0	0	157	0	0	0	0	0	0	0	0	0	0	0	0	0	0	0	0	0	11	0	0	0	0	0	0
GBM	0	0	0	0	0	0	0	0	142	0	0	0	0	0	11	0	0	0	0	0	0	0	0	0	0	0	0	0	0	0	0	0
HNSC	0	3	0	1	0	0	0	0	0	508	0	0	0	0	0	0	0	4	0	0	0	0	0	1	0	0	0	0	0	0	0	0
KICH	0	0	0	0	0	0	0	0	0	0	60	8	3	0	0	0	0	0	1	0	0	0	0	0	0	0	0	0	0	0	0	0
KIRC	0	0	0	0	0	0	0	0	0	0	4	508	8	0	0	0	0	0	0	0	0	0	0	0	0	0	0	0	0	0	0	0
KIRP	0	0	0	0	0	0	0	0	0	0	1	13	275	0	0	0	0	0	0	0	0	0	0	0	0	0	0	0	0	0	0	0
LAML	0	0	0	0	0	0	0	0	0	0	0	0	0	173	0	0	0	0	0	0	0	0	0	0	0	0	0	0	0	0	0	0
LGG	0	0	0	0	0	0	0	0	10	0	0	0	0	0	504	0	0	0	0	0	0	0	0	0	0	0	1	0	0	0	0	0
LIHC	0	0	0	0	6	0	0	1	0	0	0	1	0	0	0	364	0	0	0	0	0	0	0	0	0	0	0	0	0	0	0	0
LUAD	0	1	0	0	1	0	0	0	0	0	0	1	0	0	0	0	495	21	1	0	0	0	0	0	0	0	0	0	0	0	0	0
LUSC	0	1	0	1	0	0	1	1	0	7	0	0	0	0	0	0	16	471	0	0	0	0	0	0	0	0	0	0	0	0	0	0
MESO	0	0	0	0	0	0	0	0	0	0	0	0	0	0	0	0	1	0	85	0	0	0	0	0	0	0	0	0	0	0	0	0
OV	0	0	0	0	0	0	0	0	0	0	0	0	0	0	0	0	0	0	0	298	0	0	0	0	0	0	0	0	0	1	0	0
PAAD	0	1	0	0	2	0	0	0	0	0	0	0	0	0	0	0	0	0	0	0	173	1	0	0	0	1	0	0	0	0	0	0
PCPG	0	0	0	0	0	0	0	0	0	0	0	0	0	0	0	0	0	1	0	0	1	177	0	0	0	0	0	0	0	0	0	0
PRAD	0	0	0	0	0	0	0	0	0	0	0	0	0	0	0	0	0	0	0	0	0	0	497	0	0	0	0	0	0	0	0	0
SARC	2	1	2	0	0	0	0	0	1	1	1	2	0	0	0	3	1	0	0	0	1	0	0	253	1	0	0	0	0	1	0	0
SKCM	0	0	0	0	0	0	0	0	0	0	0	0	0	0	0	0	0	0	0	0	0	0	0	1	101	0	0	0	0	0	0	0
STAD	0	0	0	0	0	0	1	24	0	0	0	0	0	0	0	0	0	0	0	1	1	0	0	1	0	402	0	0	0	0	0	0
TGCT	0	0	0	0	0	0	0	0	0	0	0	0	0	0	1	0	0	0	0	0	0	0	0	0	0	0	148	0	0	0	0	0
THCA	0	0	0	0	0	0	0	0	0	0	0	0	0	0	0	0	0	0	0	0	0	0	0	0	0	0	0	501	0	0	0	0
THYM	0	0	0	0	0	0	0	0	0	0	0	0	0	0	0	0	0	0	0	0	0	0	0	0	0	0	0	0	120	0	0	0
UCEC	0	0	0	9	0	0	0	0	0	0	0	0	0	0	0	0	0	0	0	3	0	0	0	0	0	0	0	0	0	168	7	0
UCS	0	0	0	1	0	0	0	0	0	0	0	0	0	0	0	0	1	0	0	1	0	0	0	2	0	0	0	0	0	2	49	0
UVM	0	0	0	0	0	0	0	0	0	0	0	0	0	0	0	0	0	0	0	0	0	0	0	0	1	0	0	0	0	0	0	80

## Sheet: performance_byClass_1D-Incept
	Sensitivity	Specificity	Pos Pred Value	Neg Pred Value	Precision	Recall	F1	Prevalence	Detection Rate	Detection Prevalence	Balanced Accuracy
Class: ACC	0.974684	0.999891	0.987179	0.999783	0.987179	0.974684	0.980892	0.00851844	0.00830278	0.00841061	0.987287
Class: BLCA	0.97549	0.998759	0.973105	0.998872	0.973105	0.97549	0.974296	0.043994	0.0429157	0.0441018	0.987125
Class: BRCA	0.997255	0.999511	0.996344	0.999633	0.996344	0.997255	0.996799	0.117856	0.117533	0.117964	0.998383
Class: CESC	0.950658	0.998885	0.966555	0.998329	0.966555	0.950658	0.958541	0.0327798	0.0311624	0.0322407	0.974772
Class: CHOL	0.722222	0.999567	0.866667	0.998918	0.866667	0.722222	0.787879	0.00388182	0.00280354	0.00323485	0.860895
Class: COADREAD	1	0.99955	0.989556	1	0.989556	1	0.994751	0.0408669	0.0408669	0.0412983	0.999775
Class: DLBC	0.958333	0.999675	0.938776	0.999783	0.938776	0.958333	0.948454	0.00517576	0.0049601	0.00528359	0.979004
Class: ESCA	0.853261	0.99879	0.934524	0.997035	0.934524	0.853261	0.892045	0.0198404	0.016929	0.0181152	0.926025
Class: GBM	0.928105	0.998794	0.928105	0.998794	0.928105	0.928105	0.928105	0.0164977	0.0153116	0.0164977	0.963449
Class: HNSC	0.976923	0.998972	0.982592	0.99863	0.982592	0.976923	0.979749	0.0560707	0.0547768	0.0557473	0.987947
Class: KICH	0.909091	0.998697	0.833333	0.999348	0.833333	0.909091	0.869565	0.00711667	0.0064697	0.00776364	0.953894
Class: KIRC	0.953096	0.998627	0.976923	0.997144	0.976923	0.953096	0.964862	0.0574725	0.0547768	0.0560707	0.975861
Class: KIRP	0.948276	0.998442	0.951557	0.998331	0.951557	0.948276	0.949914	0.0312702	0.0296528	0.0311624	0.973359
Class: LAML	1	1	1	1	1	1	1	0.0186543	0.0186543	0.0186543	1
Class: LGG	0.976744	0.998744	0.978641	0.99863	0.978641	0.976744	0.977692	0.0556394	0.0543455	0.0555316	0.987744
Class: LIHC	0.981132	0.999101	0.978495	0.999214	0.978495	0.981132	0.979812	0.0400043	0.0392495	0.0401121	0.990117
Class: LUAD	0.961165	0.997146	0.951923	0.997715	0.951923	0.961165	0.956522	0.0555316	0.053375	0.0560707	0.979155
Class: LUSC	0.94012	0.996922	0.945783	0.996582	0.945783	0.94012	0.942943	0.054022	0.0507871	0.0536985	0.968521
Class: MESO	0.977011	0.999891	0.988372	0.999782	0.988372	0.977011	0.982659	0.00938107	0.00916541	0.00927324	0.988451
Class: OV	0.983498	0.999889	0.996656	0.999443	0.996656	0.983498	0.990033	0.032672	0.0321328	0.0322407	0.991693
Class: PAAD	0.97191	0.99945	0.97191	0.99945	0.97191	0.97191	0.97191	0.0191934	0.0186543	0.0191934	0.98568
Class: PCPG	0.988827	0.99978	0.988827	0.99978	0.988827	0.988827	0.988827	0.0193013	0.0190856	0.0193013	0.994303
Class: PRAD	1	1	1	1	1	1	1	0.0535907	0.0535907	0.0535907	1
Class: SARC	0.976834	0.998114	0.937037	0.999334	0.937037	0.976834	0.956522	0.0279275	0.0272806	0.0291137	0.987474
Class: SKCM	0.980583	0.999891	0.990196	0.999782	0.990196	0.980583	0.985366	0.0111063	0.0108907	0.0109985	0.990237
Class: STAD	0.968675	0.996839	0.934884	0.99853	0.934884	0.968675	0.951479	0.0447488	0.043347	0.0463662	0.982757
Class: TGCT	0.986667	0.99989	0.993289	0.999781	0.993289	0.986667	0.989967	0.0161743	0.0159586	0.0160664	0.993279
Class: THCA	1	1	1	1	1	1	1	0.054022	0.054022	0.054022	1
Class: THYM	1	1	1	1	1	1	1	0.0129394	0.0129394	0.0129394	1
Class: UCEC	0.954545	0.997912	0.898396	0.99912	0.898396	0.954545	0.92562	0.0189778	0.0181152	0.0201639	0.976229
Class: UCS	0.859649	0.999241	0.875	0.999132	0.875	0.859649	0.867257	0.00614622	0.00528359	0.00603839	0.929445
Class: UVM	1	0.999891	0.987654	1	0.987654	1	0.993789	0.00862627	0.00862627	0.0087341	0.999946

## Sheet: contigency_table_1D-CNN
	ACC	BLCA	BRCA	CESC	CHOL	COADREAD	DLBC	ESCA	GBM	HNSC	KICH	KIRC	KIRP	LAML	LGG	LIHC	LUAD	LUSC	MESO	OV	PAAD	PCPG	PRAD	SARC	SKCM	STAD	TGCT	THCA	THYM	UCEC	UCS	UVM
ACC	77	0	0	0	0	0	0	0	0	0	0	0	0	0	0	0	0	0	0	0	0	1	0	1	0	0	0	0	0	0	0	0
BLCA	0	395	1	1	0	1	0	1	0	1	0	0	4	0	0	0	1	2	0	0	0	0	0	1	0	0	0	0	0	0	0	0
BRCA	0	1	1090	1	0	0	0	0	0	2	0	0	0	0	0	0	0	0	0	0	0	0	0	0	0	0	0	0	0	1	1	0
CESC	0	2	0	287	1	0	0	0	0	3	0	0	0	0	0	0	0	2	0	0	1	0	0	0	0	0	0	0	0	2	0	0
CHOL	0	0	0	0	24	0	1	0	0	0	0	0	0	0	0	4	0	0	0	0	1	0	0	0	0	0	0	0	0	0	0	0
COADREAD	0	2	0	2	0	378	0	0	0	0	0	0	0	0	0	0	0	0	0	0	1	0	0	0	0	1	0	0	0	0	0	0
DLBC	0	0	0	0	1	0	46	1	0	0	0	0	0	0	0	0	0	0	0	0	0	0	0	0	0	0	0	0	0	0	0	0
ESCA	0	0	0	0	0	0	0	152	0	0	0	0	0	0	0	0	0	0	0	0	0	0	0	0	0	11	0	0	0	0	0	0
GBM	0	0	0	0	0	0	0	0	141	0	0	0	0	0	11	0	0	0	0	0	0	0	0	2	0	0	0	0	0	0	0	0
HNSC	0	2	0	2	0	0	0	0	0	505	0	0	0	0	0	0	0	9	0	0	0	0	0	1	0	0	0	0	0	0	0	0
KICH	0	0	0	0	0	0	0	0	0	0	60	7	4	0	0	0	0	0	0	0	0	0	0	0	0	0	0	0	0	0	0	0
KIRC	0	0	0	0	0	0	0	0	0	0	4	509	11	0	1	0	0	0	0	0	0	0	0	0	0	0	0	0	0	0	0	0
KIRP	0	0	0	0	0	0	0	0	0	0	1	13	271	0	0	0	0	0	0	0	0	0	0	0	0	0	0	0	0	0	0	0
LAML	0	0	0	0	0	0	0	0	0	0	0	0	0	173	0	0	0	0	0	0	0	0	0	0	0	0	0	0	0	0	0	0
LGG	0	0	0	0	0	0	0	0	11	0	0	0	0	0	504	0	0	0	0	0	0	0	0	0	0	0	0	0	0	0	0	0
LIHC	0	0	0	0	7	0	0	1	0	0	0	1	0	0	0	364	1	0	0	0	0	0	0	0	1	0	0	0	0	0	0	0
LUAD	0	1	0	1	1	0	0	0	0	0	0	1	0	0	0	0	497	25	1	0	0	0	0	0	0	0	0	0	0	0	0	0
LUSC	0	2	0	1	0	0	0	0	0	7	0	0	0	0	0	0	13	462	0	0	0	0	0	0	0	0	0	0	0	0	0	0
MESO	0	0	0	0	0	0	0	0	0	0	0	0	0	0	0	0	1	0	83	0	0	0	0	0	0	0	0	0	0	0	0	0
OV	0	0	0	0	0	0	0	0	0	0	0	0	0	0	0	0	0	0	0	298	0	0	0	0	0	0	0	0	0	0	0	0
PAAD	0	1	0	0	2	0	0	0	0	0	0	0	0	0	0	0	0	0	0	0	172	1	0	0	0	1	0	0	0	0	0	0
PCPG	0	0	0	0	0	0	0	0	0	0	0	0	0	0	0	0	0	1	0	0	1	177	0	0	0	0	0	0	0	0	0	0
PRAD	0	0	0	0	0	0	0	0	0	0	0	0	0	0	0	0	0	0	0	0	0	0	497	0	0	0	0	0	0	0	0	0
SARC	2	2	2	0	0	0	0	0	1	2	1	2	0	0	0	3	0	0	3	0	1	0	0	250	2	0	0	0	0	0	0	0
SKCM	0	0	0	0	0	0	0	0	0	0	0	0	0	0	0	0	0	0	0	0	0	0	0	0	100	0	0	0	0	0	0	0
STAD	0	0	0	0	0	0	1	29	0	0	0	0	0	0	0	0	0	0	0	1	1	0	0	1	0	402	0	0	0	0	0	0
TGCT	0	0	0	0	0	0	0	0	0	0	0	0	0	0	0	0	0	0	0	0	0	0	0	0	0	0	150	0	0	0	0	0
THCA	0	0	0	0	0	0	0	0	0	0	0	0	0	0	0	0	0	0	0	0	0	0	0	0	0	0	0	501	0	0	0	0
THYM	0	0	0	0	0	0	0	0	0	0	0	0	0	0	0	0	0	0	0	0	0	0	0	0	0	0	0	0	120	0	0	0
UCEC	0	0	0	8	0	0	0	0	0	0	0	0	0	0	0	0	0	0	0	3	0	0	0	0	0	0	0	0	0	168	7	0
UCS	0	0	0	1	0	0	0	0	0	0	0	0	0	0	0	0	2	0	0	1	0	0	0	3	0	0	0	0	0	5	49	0
UVM	0	0	0	0	0	0	0	0	0	0	0	0	0	0	0	0	0	0	0	0	0	0	0	0	0	0	0	0	0	0	0	80

## Sheet: performance_byClass_1D-CNN
	Sensitivity	Specificity	Pos Pred Value	Neg Pred Value	Precision	Recall	F1	Prevalence	Detection Rate	Detection Prevalence	Balanced Accuracy
Class: ACC	0.974684	0.999782	0.974684	0.999782	0.974684	0.974684	0.974684	0.00851844	0.00830278	0.00851844	0.987233
Class: BLCA	0.968137	0.998534	0.968137	0.998534	0.968137	0.968137	0.968137	0.043994	0.0425922	0.043994	0.983335
Class: BRCA	0.997255	0.999267	0.994526	0.999633	0.994526	0.997255	0.995889	0.117856	0.117533	0.11818	0.998261
Class: CESC	0.944079	0.998774	0.963087	0.998106	0.963087	0.944079	0.953488	0.0327798	0.0309467	0.0321328	0.971426
Class: CHOL	0.666667	0.999351	0.8	0.998702	0.8	0.666667	0.727273	0.00388182	0.00258788	0.00323485	0.833009
Class: COADREAD	0.997361	0.999325	0.984375	0.999888	0.984375	0.997361	0.990826	0.0408669	0.0407591	0.0414061	0.998343
Class: DLBC	0.958333	0.999783	0.958333	0.999783	0.958333	0.958333	0.958333	0.00517576	0.0049601	0.00517576	0.979058
Class: ESCA	0.826087	0.99879	0.932515	0.996488	0.932515	0.826087	0.876081	0.0198404	0.0163899	0.017576	0.912438
Class: GBM	0.921569	0.998575	0.915584	0.998684	0.915584	0.921569	0.918567	0.0164977	0.0152038	0.0166056	0.960072
Class: HNSC	0.971154	0.998401	0.973025	0.998287	0.973025	0.971154	0.972089	0.0560707	0.0544533	0.0559629	0.984777
Class: KICH	0.909091	0.998805	0.84507	0.999348	0.84507	0.909091	0.875912	0.00711667	0.0064697	0.00765581	0.953948
Class: KIRC	0.954972	0.99817	0.969524	0.997257	0.969524	0.954972	0.962193	0.0574725	0.0548846	0.0566099	0.976571
Class: KIRP	0.934483	0.998442	0.950877	0.997886	0.950877	0.934483	0.942609	0.0312702	0.0292215	0.0307311	0.966462
Class: LAML	1	1	1	1	1	1	1	0.0186543	0.0186543	0.0186543	1
Class: LGG	0.976744	0.998744	0.978641	0.99863	0.978641	0.976744	0.977692	0.0556394	0.0543455	0.0555316	0.987744
Class: LIHC	0.981132	0.998764	0.970667	0.999213	0.970667	0.981132	0.975871	0.0400043	0.0392495	0.0404356	0.989948
Class: LUAD	0.965049	0.996575	0.943074	0.997942	0.943074	0.965049	0.953935	0.0555316	0.0535907	0.0568255	0.980812
Class: LUSC	0.922156	0.997378	0.952577	0.995563	0.952577	0.922156	0.93712	0.054022	0.0498167	0.0522967	0.959767
Class: MESO	0.954023	0.999891	0.988095	0.999565	0.988095	0.954023	0.97076	0.00938107	0.00894975	0.00905758	0.976957
Class: OV	0.983498	1	1	0.999443	1	0.983498	0.991681	0.032672	0.0321328	0.0321328	0.991749
Class: PAAD	0.966292	0.99945	0.971751	0.99934	0.971751	0.966292	0.969014	0.0191934	0.0185465	0.0190856	0.982871
Class: PCPG	0.988827	0.99978	0.988827	0.99978	0.988827	0.988827	0.988827	0.0193013	0.0190856	0.0193013	0.994303
Class: PRAD	1	1	1	1	1	1	1	0.0535907	0.0535907	0.0535907	1
Class: SARC	0.965251	0.997671	0.922509	0.999	0.922509	0.965251	0.943396	0.0279275	0.0269571	0.0292215	0.981461
Class: SKCM	0.970874	1	1	0.999673	1	0.970874	0.985222	0.0111063	0.0107828	0.0107828	0.985437
Class: STAD	0.968675	0.996275	0.924138	0.998529	0.924138	0.968675	0.945882	0.0447488	0.043347	0.0469053	0.982475
Class: TGCT	1	1	1	1	1	1	1	0.0161743	0.0161743	0.0161743	1
Class: THCA	1	1	1	1	1	1	1	0.054022	0.054022	0.054022	1
Class: THYM	1	1	1	1	1	1	1	0.0129394	0.0129394	0.0129394	1
Class: UCEC	0.954545	0.998022	0.903226	0.99912	0.903226	0.954545	0.928177	0.0189778	0.0181152	0.0200561	0.976283
Class: UCS	0.859649	0.998698	0.803279	0.999132	0.803279	0.859649	0.830508	0.00614622	0.00528359	0.00657753	0.929174
Class: UVM	1	1	1	1	1	1	1	0.00862627	0.00862627	0.00862627	1

## Sheet: contigency_table_ResNet
	ACC	BLCA	BRCA	CESC	CHOL	COADREAD	DLBC	ESCA	GBM	HNSC	KICH	KIRC	KIRP	LAML	LGG	LIHC	LUAD	LUSC	MESO	OV	PAAD	PCPG	PRAD	SARC	SKCM	STAD	TGCT	THCA	THYM	UCEC	UCS	UVM
ACC	75	1	0	0	0	0	0	0	0	0	0	0	0	0	0	0	0	0	0	0	0	1	0	2	0	0	0	0	0	1	0	0
BLCA	0	380	1	6	0	1	0	2	0	1	0	0	4	0	0	1	3	5	0	0	1	0	0	0	0	4	0	0	0	1	0	0
BRCA	0	4	1085	3	0	0	0	2	0	2	0	0	0	0	0	0	0	1	0	0	0	0	0	1	0	1	0	0	0	1	1	0
CESC	1	5	1	264	1	0	0	1	0	5	0	0	0	0	0	0	2	4	0	1	0	0	0	0	0	0	0	0	0	1	0	0
CHOL	0	0	0	0	23	0	0	0	0	0	0	0	0	0	0	7	0	0	0	0	0	0	0	0	0	0	0	0	0	0	0	0
COADREAD	0	0	0	3	0	371	0	0	0	0	0	0	0	0	0	0	0	0	0	0	1	0	0	0	0	7	1	0	0	0	0	0
DLBC	0	1	0	0	1	0	45	1	0	0	0	0	0	0	0	0	0	0	0	0	0	0	0	0	0	1	0	0	0	0	0	0
ESCA	0	2	0	3	0	0	0	115	0	2	0	0	0	0	0	0	0	1	0	0	1	0	0	0	0	15	0	0	0	0	0	0
GBM	0	0	0	0	0	0	0	0	132	0	0	0	0	0	23	0	0	0	0	0	1	0	0	1	0	0	0	0	0	0	0	0
HNSC	1	5	1	10	0	0	0	7	0	496	0	0	0	0	0	0	0	11	0	0	0	0	0	0	0	1	1	0	0	0	1	0
KICH	0	0	0	0	0	0	0	0	0	0	62	11	3	0	0	0	0	0	0	0	0	0	0	0	0	0	0	0	0	0	0	0
KIRC	0	0	0	0	0	0	0	0	0	0	2	498	16	0	0	0	0	0	0	0	0	0	0	0	0	0	0	0	0	0	1	0
KIRP	0	0	0	0	0	0	0	0	0	0	1	17	265	0	0	0	0	0	0	0	0	0	0	0	0	0	0	0	0	0	0	0
LAML	0	0	0	0	0	0	0	0	0	1	0	0	0	173	0	0	0	0	0	0	0	0	0	0	0	0	0	0	0	0	0	0
LGG	0	0	0	0	0	0	0	0	19	0	0	0	0	0	492	0	0	0	0	0	0	0	0	0	0	0	0	0	0	0	0	0
LIHC	0	1	0	0	8	0	0	0	0	1	0	1	0	0	0	360	1	1	0	0	0	0	0	0	0	1	0	0	0	0	0	0
LUAD	0	0	0	2	1	0	0	1	0	0	0	1	0	0	0	0	490	30	2	0	0	0	0	0	0	0	0	0	0	1	0	0
LUSC	0	4	2	1	0	0	1	5	0	7	0	0	0	0	0	0	14	447	1	0	0	0	0	0	0	0	0	1	1	0	0	0
MESO	0	0	0	0	0	0	0	0	0	0	0	0	0	0	0	0	1	0	81	0	0	0	0	0	0	0	0	0	1	0	0	0
OV	0	0	0	2	0	0	0	0	0	0	0	0	0	0	0	0	0	0	0	292	0	0	0	1	0	0	0	0	0	7	2	0
PAAD	0	1	0	1	1	1	1	0	0	0	0	0	0	0	1	0	0	0	0	0	166	1	0	0	0	0	1	0	0	0	1	0
PCPG	0	0	0	0	0	0	0	0	0	0	0	0	0	0	0	0	0	0	0	0	1	177	0	0	0	0	0	0	0	0	0	0
PRAD	0	0	0	0	0	0	0	0	0	0	0	0	0	0	0	0	0	1	0	0	0	0	497	0	0	0	0	0	0	0	0	0
SARC	2	2	3	0	0	0	1	0	2	4	1	4	1	0	0	3	0	0	3	1	1	0	0	249	0	1	1	0	0	0	2	0
SKCM	0	0	0	0	0	0	0	0	0	0	0	0	0	0	0	0	0	0	0	0	0	0	0	1	101	0	0	0	0	0	0	0
STAD	0	0	0	0	1	6	0	49	0	1	0	0	0	0	0	0	1	0	0	1	6	0	0	1	0	383	0	0	0	0	0	0
TGCT	0	0	0	0	0	0	0	1	0	0	0	0	0	0	0	0	1	0	0	0	0	0	0	1	0	1	143	0	0	0	0	0
THCA	0	0	0	0	0	0	0	0	0	0	0	1	0	0	0	0	0	0	0	0	0	0	0	0	0	0	0	500	0	0	0	0
THYM	0	0	0	0	0	0	0	0	0	0	0	0	0	0	0	0	0	0	0	0	0	0	0	0	0	0	0	0	118	1	0	0
UCEC	0	1	0	8	0	0	0	0	0	0	0	0	1	0	0	0	1	0	0	3	0	0	0	1	0	0	0	0	0	158	10	0
UCS	0	1	0	1	0	0	0	0	0	0	0	0	0	0	0	0	1	0	0	5	0	0	0	1	0	0	3	0	0	5	39	0
UVM	0	0	0	0	0	0	0	0	0	0	0	0	0	0	0	0	0	0	0	0	0	0	0	0	2	0	0	0	0	0	0	80

## Sheet: performance_byClass_ResNet
	Sensitivity	Specificity	Pos Pred Value	Neg Pred Value	Precision	Recall	F1	Prevalence	Detection Rate	Detection Prevalence	Balanced Accuracy
Class: ACC	0.949367	0.999456	0.9375	0.999565	0.9375	0.949367	0.943396	0.00851844	0.00808713	0.00862627	0.974412
Class: BLCA	0.931373	0.996616	0.926829	0.996841	0.926829	0.931373	0.929095	0.043994	0.0409748	0.0442096	0.963994
Class: BRCA	0.992681	0.998044	0.985468	0.999021	0.985468	0.992681	0.989061	0.117856	0.116994	0.118719	0.995362
Class: CESC	0.868421	0.997547	0.923077	0.99555	0.923077	0.868421	0.894915	0.0327798	0.0284667	0.0308389	0.932984
Class: CHOL	0.638889	0.999242	0.766667	0.998594	0.766667	0.638889	0.69697	0.00388182	0.00248005	0.00323485	0.819066
Class: COADREAD	0.978892	0.998651	0.968668	0.9991	0.968668	0.978892	0.973753	0.0408669	0.0400043	0.0412983	0.988771
Class: DLBC	0.9375	0.999566	0.918367	0.999675	0.918367	0.9375	0.927835	0.00517576	0.00485228	0.00528359	0.968533
Class: ESCA	0.625	0.99736	0.827338	0.992447	0.827338	0.625	0.712074	0.0198404	0.0124003	0.0149881	0.81118
Class: GBM	0.862745	0.997259	0.840764	0.997697	0.840764	0.862745	0.851613	0.0164977	0.0142333	0.016929	0.930002
Class: HNSC	0.953846	0.995659	0.928839	0.997254	0.928839	0.953846	0.941176	0.0560707	0.0534829	0.0575803	0.974753
Class: KICH	0.939394	0.99848	0.815789	0.999565	0.815789	0.939394	0.873239	0.00711667	0.00668536	0.00819495	0.968937
Class: KIRC	0.934334	0.997826	0.96325	0.996003	0.96325	0.934334	0.948571	0.0574725	0.0536985	0.0557473	0.96608
Class: KIRP	0.913793	0.997996	0.936396	0.997219	0.936396	0.913793	0.924956	0.0312702	0.0285745	0.0305154	0.955895
Class: LAML	1	0.99989	0.994253	1	0.994253	1	0.997118	0.0186543	0.0186543	0.0187621	0.999945
Class: LGG	0.953488	0.997831	0.962818	0.997261	0.962818	0.953488	0.95813	0.0556394	0.0530515	0.0551003	0.975659
Class: LIHC	0.97035	0.998427	0.962567	0.998764	0.962567	0.97035	0.966443	0.0400043	0.0388182	0.0403278	0.984389
Class: LUAD	0.951456	0.995662	0.92803	0.997142	0.92803	0.951456	0.939597	0.0555316	0.0528359	0.0569334	0.973559
Class: LUSC	0.892216	0.995783	0.923554	0.993857	0.923554	0.892216	0.907614	0.054022	0.0481993	0.0521889	0.943999
Class: MESO	0.931034	0.999782	0.975904	0.999347	0.975904	0.931034	0.952941	0.00938107	0.0087341	0.00894975	0.965408
Class: OV	0.963696	0.998662	0.960526	0.998774	0.960526	0.963696	0.962109	0.032672	0.0314859	0.0327798	0.981179
Class: PAAD	0.932584	0.999011	0.948571	0.998681	0.948571	0.932584	0.94051	0.0191934	0.0178995	0.01887	0.965797
Class: PCPG	0.988827	0.99989	0.994382	0.99978	0.994382	0.988827	0.991597	0.0193013	0.0190856	0.0191934	0.994358
Class: PRAD	1	0.999886	0.997992	1	0.997992	1	0.998995	0.0535907	0.0535907	0.0536985	0.999943
Class: SARC	0.96139	0.99645	0.886121	0.998888	0.886121	0.96139	0.922222	0.0279275	0.0268493	0.0302998	0.97892
Class: SKCM	0.980583	0.999891	0.990196	0.999782	0.990196	0.980583	0.985366	0.0111063	0.0108907	0.0109985	0.990237
Class: STAD	0.922892	0.99255	0.853007	0.996374	0.853007	0.922892	0.886574	0.0447488	0.0412983	0.0484149	0.957721
Class: TGCT	0.953333	0.999562	0.972789	0.999233	0.972789	0.953333	0.962963	0.0161743	0.0154195	0.0158508	0.976447
Class: THCA	0.998004	0.999886	0.998004	0.999886	0.998004	0.998004	0.998004	0.054022	0.0539142	0.054022	0.998945
Class: THYM	0.983333	0.999891	0.991597	0.999782	0.991597	0.983333	0.987448	0.0129394	0.0127237	0.0128316	0.991612
Class: UCEC	0.897727	0.997252	0.863388	0.99802	0.863388	0.897727	0.880223	0.0189778	0.0170369	0.0197326	0.94749
Class: UCS	0.684211	0.998156	0.696429	0.998047	0.696429	0.684211	0.690265	0.00614622	0.00420531	0.00603839	0.841183
Class: UVM	1	0.999782	0.97561	1	0.97561	1	0.987654	0.00862627	0.00862627	0.00884192	0.999891
