# Supplementary material for: CUP-AI-Dx: A tool for inferring cancer tissue of origin and molecular subtype using RNA gene-expression data and artificial intelligence
Source: eBioMedicine. 2020 Oct 9;61:103030. doi: 10.1016/j.ebiom.2020.103030 (PMC7553237; doi:10.1016/j.ebiom.2020.103030)
Supplement: Supplementary file 2 — Table S2. External validation performance metrics of primary tumour predictors on TCGA metastatic data [file mmc2.xlsx]

## Sheet: contigency_table_1D-Incept
	BRCA	CESC	COADREAD	DLBC	ESCA	HNSC	LIHC	LUAD	LUSC	MESO	PAAD	PCPG	PRAD	SARC	SKCM	THCA	UCEC	UVM
BRCA	5	0	0	0	0	0	0	0	0	0	0	0	0	0	0	0	0	0
CESC	0	1	0	0	0	0	0	0	0	0	0	0	0	0	0	0	0	0
COADREAD	0	0	1	0	0	0	0	0	0	0	0	0	0	0	0	0	0	0
DLBC	0	0	0	0	0	0	0	0	0	0	0	0	0	0	1	0	0	0
ESCA	0	0	0	0	0	0	0	0	0	0	0	0	0	0	0	0	0	0
HNSC	0	0	0	0	0	2	0	0	0	0	0	0	0	0	1	0	0	0
LIHC	1	0	0	0	0	0	0	0	0	0	0	0	0	0	0	0	0	0
LUAD	0	0	0	0	0	0	0	0	0	0	0	0	0	1	5	0	0	0
LUSC	0	0	0	0	1	0	0	0	0	0	0	0	0	0	0	0	0	0
MESO	1	0	0	0	0	0	0	0	0	0	0	0	0	0	0	0	0	0
PAAD	0	0	0	0	0	0	0	0	0	0	1	0	0	0	0	0	0	0
PCPG	0	0	0	0	0	0	0	0	0	0	0	2	0	0	0	0	0	0
PRAD	0	0	0	0	0	0	0	0	0	0	0	0	1	0	0	0	0	0
SARC	0	0	0	0	0	0	0	0	0	0	0	0	0	0	12	0	0	0
SKCM	0	0	0	0	0	0	0	0	0	0	0	0	0	0	344	0	0	0
THCA	0	0	0	0	0	0	0	0	0	0	0	0	0	0	0	8	0	0
UCEC	0	1	0	0	0	0	0	0	0	0	0	0	0	0	0	0	0	0
UVM	0	0	0	0	0	0	0	0	0	0	0	0	0	0	5	0	0	0

## Sheet: performance_byClass_1D-Incept
	Sensitivity	Specificity	Pos Pred Value	Neg Pred Value	Precision	Recall	F1	Prevalence	Detection Rate	Detection Prevalence	Balanced Accuracy
Class: BRCA	0.714286	1	1	0.994859	1	0.714286	0.833333	0.0177665	0.0126904	0.0126904	0.857143
Class: CESC	0.5	1	1	0.997455	1	0.5	0.666667	0.00507614	0.00253807	0.00253807	0.75
Class: COADREAD	1	1	1	1	1	1	1	0.00253807	0.00253807	0.00253807	1
Class: DLBC	NA	0.997462	NA	NA	0	NA	NA	0	0	0.00253807	NA
Class: ESCA	0	1	NA	0.997462	NA	0	NA	0.00253807	0	0	0.5
Class: HNSC	1	0.997449	0.666667	1	0.666667	1	0.8	0.00507614	0.00507614	0.00761421	0.998724
Class: LIHC	NA	0.997462	NA	NA	0	NA	NA	0	0	0.00253807	NA
Class: LUAD	NA	0.984772	NA	NA	0	NA	NA	0	0	0.0152284	NA
Class: LUSC	NA	0.997462	NA	NA	0	NA	NA	0	0	0.00253807	NA
Class: MESO	NA	0.997462	NA	NA	0	NA	NA	0	0	0.00253807	NA
Class: PAAD	1	1	1	1	1	1	1	0.00253807	0.00253807	0.00253807	1
Class: PCPG	1	1	1	1	1	1	1	0.00507614	0.00507614	0.00507614	1
Class: PRAD	1	1	1	1	1	1	1	0.00253807	0.00253807	0.00253807	1
Class: SARC	0	0.969466	0	0.997382	0	0	NA	0.00253807	0	0.0304569	0.484733
Class: SKCM	0.934783	1	1	0.52	1	0.934783	0.966292	0.93401	0.873096	0.873096	0.967391
Class: THCA	1	1	1	1	1	1	1	0.0203046	0.0203046	0.0203046	1
Class: UCEC	NA	0.997462	NA	NA	0	NA	NA	0	0	0.00253807	NA
Class: UVM	NA	0.98731	NA	NA	0	NA	NA	0	0	0.0126904	NA

## Sheet: contigency_table_1D-CNN
	BRCA	CESC	COADREAD	ESCA	HNSC	KIRC	LIHC	LUAD	LUSC	PAAD	PCPG	PRAD	SARC	SKCM	THCA	UCEC	UCS	UVM
BRCA	5	0	0	0	0	0	0	0	0	0	0	0	0	0	0	0	0	0
CESC	0	1	0	0	0	0	0	0	0	0	0	0	0	0	0	0	0	0
COADREAD	0	0	1	0	0	0	0	0	0	0	0	0	0	0	0	0	0	0
ESCA	0	0	0	0	0	0	0	0	0	0	0	0	0	0	0	0	0	0
HNSC	0	0	0	0	2	0	0	0	0	0	0	0	0	1	0	0	0	0
KIRC	0	0	0	0	0	0	0	0	0	0	0	0	0	1	0	0	0	0
LIHC	1	0	0	0	0	0	0	0	0	0	0	0	0	0	0	0	0	0
LUAD	0	0	0	0	0	0	0	0	0	0	0	0	1	1	0	0	0	0
LUSC	0	0	0	1	0	0	0	0	0	0	0	0	0	2	0	0	0	0
PAAD	0	0	0	0	0	0	0	0	0	1	0	0	0	0	0	0	0	0
PCPG	0	0	0	0	0	0	0	0	0	0	2	0	0	0	0	0	0	0
PRAD	0	0	0	0	0	0	0	0	0	0	0	1	0	0	0	0	0	0
SARC	1	0	0	0	0	0	0	0	0	0	0	0	0	11	0	0	0	0
SKCM	0	0	0	0	0	0	0	0	0	0	0	0	0	345	0	0	0	0
THCA	0	0	0	0	0	0	0	0	0	0	0	0	0	0	8	0	0	0
UCEC	0	1	0	0	0	0	0	0	0	0	0	0	0	0	0	0	0	0
UCS	0	0	0	0	0	0	0	0	0	0	0	0	0	2	0	0	0	0
UVM	0	0	0	0	0	0	0	0	0	0	0	0	0	5	0	0	0	0

## Sheet: performance_byClass_1D-CNN
	Sensitivity	Specificity	Pos Pred Value	Neg Pred Value	Precision	Recall	F1	Prevalence	Detection Rate	Detection Prevalence	Balanced Accuracy
Class: BRCA	0.714286	1	1	0.994859	1	0.714286	0.833333	0.0177665	0.0126904	0.0126904	0.857143
Class: CESC	0.5	1	1	0.997455	1	0.5	0.666667	0.00507614	0.00253807	0.00253807	0.75
Class: COADREAD	1	1	1	1	1	1	1	0.00253807	0.00253807	0.00253807	1
Class: ESCA	0	1	NA	0.997462	NA	0	NA	0.00253807	0	0	0.5
Class: HNSC	1	0.997449	0.666667	1	0.666667	1	0.8	0.00507614	0.00507614	0.00761421	0.998724
Class: KIRC	NA	0.997462	NA	NA	0	NA	NA	0	0	0.00253807	NA
Class: LIHC	NA	0.997462	NA	NA	0	NA	NA	0	0	0.00253807	NA
Class: LUAD	NA	0.994924	NA	NA	0	NA	NA	0	0	0.00507614	NA
Class: LUSC	NA	0.992386	NA	NA	0	NA	NA	0	0	0.00761421	NA
Class: PAAD	1	1	1	1	1	1	1	0.00253807	0.00253807	0.00253807	1
Class: PCPG	1	1	1	1	1	1	1	0.00507614	0.00507614	0.00507614	1
Class: PRAD	1	1	1	1	1	1	1	0.00253807	0.00253807	0.00253807	1
Class: SARC	0	0.969466	0	0.997382	0	0	NA	0.00253807	0	0.0304569	0.484733
Class: SKCM	0.9375	1	1	0.530612	1	0.9375	0.967742	0.93401	0.875635	0.875635	0.96875
Class: THCA	1	1	1	1	1	1	1	0.0203046	0.0203046	0.0203046	1
Class: UCEC	NA	0.997462	NA	NA	0	NA	NA	0	0	0.00253807	NA
Class: UCS	NA	0.994924	NA	NA	0	NA	NA	0	0	0.00507614	NA
Class: UVM	NA	0.98731	NA	NA	0	NA	NA	0	0	0.0126904	NA

## Sheet: contigency_table_ResNet
	ACC	BLCA	BRCA	CESC	COADREAD	DLBC	ESCA	GBM	HNSC	LIHC	LUAD	LUSC	PAAD	PCPG	PRAD	SARC	SKCM	TGCT	THCA	UCEC	UCS	UVM
ACC	0	0	1	0	0	0	0	0	0	0	0	0	0	0	0	0	6	0	0	0	0	0
BLCA	0	0	0	0	0	0	0	0	0	0	0	0	0	0	0	0	1	0	0	0	0	0
BRCA	0	0	4	0	0	0	0	0	0	0	0	0	0	0	0	0	3	0	0	0	0	0
CESC	0	0	1	1	0	0	0	0	0	0	0	0	0	0	0	0	0	0	0	0	0	0
COADREAD	0	0	0	0	1	0	0	0	0	0	0	0	0	0	0	0	0	0	0	0	0	0
DLBC	0	0	0	0	0	0	0	0	0	0	0	0	0	0	0	0	5	0	0	0	0	0
ESCA	0	0	0	0	0	0	0	0	0	0	0	0	0	0	0	0	0	0	0	0	0	0
GBM	0	0	0	0	0	0	0	0	0	0	0	0	0	0	0	0	3	0	0	0	0	0
HNSC	0	0	0	0	0	0	0	0	2	0	0	0	0	0	0	0	0	0	0	0	0	0
LIHC	0	0	1	0	0	0	0	0	0	0	0	0	0	0	0	0	0	0	0	0	0	0
LUAD	0	0	0	0	0	0	0	0	0	0	0	0	0	0	0	1	4	0	0	0	0	0
LUSC	0	0	0	0	0	0	1	0	0	0	0	0	0	0	0	0	0	0	0	0	0	0
PAAD	0	0	0	0	0	0	0	0	0	0	0	0	1	0	0	0	0	0	0	0	0	0
PCPG	0	0	0	0	0	0	0	0	0	0	0	0	0	2	0	0	0	0	0	0	0	0
PRAD	0	0	0	0	0	0	0	0	0	0	0	0	0	0	1	0	0	0	0	0	0	0
SARC	0	0	0	0	0	0	0	0	0	0	0	0	0	0	0	0	12	0	0	0	0	0
SKCM	0	0	0	0	0	0	0	0	0	0	0	0	0	0	0	0	328	0	0	0	0	0
TGCT	0	0	0	0	0	0	0	0	0	0	0	0	0	0	0	0	1	0	0	0	0	0
THCA	0	0	0	0	0	0	0	0	0	0	0	0	0	0	0	0	0	0	8	0	0	0
UCEC	0	0	0	1	0	0	0	0	0	0	0	0	0	0	0	0	1	0	0	0	0	0
UCS	0	0	0	0	0	0	0	0	0	0	0	0	0	0	0	0	1	0	0	0	0	0
UVM	0	0	0	0	0	0	0	0	0	0	0	0	0	0	0	0	3	0	0	0	0	0

## Sheet: performance_byClass_ResNet
	Sensitivity	Specificity	Pos Pred Value	Neg Pred Value	Precision	Recall	F1	Prevalence	Detection Rate	Detection Prevalence	Balanced Accuracy
Class: ACC	NA	0.982234	NA	NA	0	NA	NA	0	0	0.0177665	NA
Class: BLCA	NA	0.997462	NA	NA	0	NA	NA	0	0	0.00253807	NA
Class: BRCA	0.571429	0.992248	0.571429	0.992248	0.571429	0.571429	0.571429	0.0177665	0.0101523	0.0177665	0.781838
Class: CESC	0.5	0.997449	0.5	0.997449	0.5	0.5	0.5	0.00507614	0.00253807	0.00507614	0.748724
Class: COADREAD	1	1	1	1	1	1	1	0.00253807	0.00253807	0.00253807	1
Class: DLBC	NA	0.98731	NA	NA	0	NA	NA	0	0	0.0126904	NA
Class: ESCA	0	1	NA	0.997462	NA	0	NA	0.00253807	0	0	0.5
Class: GBM	NA	0.992386	NA	NA	0	NA	NA	0	0	0.00761421	NA
Class: HNSC	1	1	1	1	1	1	1	0.00507614	0.00507614	0.00507614	1
Class: LIHC	NA	0.997462	NA	NA	0	NA	NA	0	0	0.00253807	NA
Class: LUAD	NA	0.98731	NA	NA	0	NA	NA	0	0	0.0126904	NA
Class: LUSC	NA	0.997462	NA	NA	0	NA	NA	0	0	0.00253807	NA
Class: PAAD	1	1	1	1	1	1	1	0.00253807	0.00253807	0.00253807	1
Class: PCPG	1	1	1	1	1	1	1	0.00507614	0.00507614	0.00507614	1
Class: PRAD	1	1	1	1	1	1	1	0.00253807	0.00253807	0.00253807	1
Class: SARC	0	0.969466	0	0.997382	0	0	NA	0.00253807	0	0.0304569	0.484733
Class: SKCM	0.891304	1	1	0.393939	1	0.891304	0.942529	0.93401	0.832487	0.832487	0.945652
Class: TGCT	NA	0.997462	NA	NA	0	NA	NA	0	0	0.00253807	NA
Class: THCA	1	1	1	1	1	1	1	0.0203046	0.0203046	0.0203046	1
Class: UCEC	NA	0.994924	NA	NA	0	NA	NA	0	0	0.00507614	NA
Class: UCS	NA	0.997462	NA	NA	0	NA	NA	0	0	0.00253807	NA
Class: UVM	NA	0.992386	NA	NA	0	NA	NA	0	0	0.00761421	NA
