# Supplementary material for: CUP-AI-Dx: A tool for inferring cancer tissue of origin and molecular subtype using RNA gene-expression data and artificial intelligence
Source: eBioMedicine. 2020 Oct 9;61:103030. doi: 10.1016/j.ebiom.2020.103030 (PMC7553237; doi:10.1016/j.ebiom.2020.103030)
Supplement: Supplementary file 3 — Table S3. Cross-validation of performance metrics of random forest subtype predictors [file mmc3.xlsx]

## Sheet: accuracy_Median
tumor.type	Median Pos.Pred.Value	subtype number	Subtype items
BRCA	0.866997	4	Basal-like	Her2 enriched	Luminal A	Luminal B
HNSC	0.825493	3	Atypical	Basal	Classical	Mesenchymal
KIRC	0.762338	4	BAP1 and mTOR mutations	Chromatin remodeling processes	High expression of miR-21	PTEN mutations and CDKN2A deletions
KIRP	0.831325	3	Best survival	Mostly type II papillary or unclassified	type I papillary and MET mutations
LGG	0.913734	4	IDH wild-type	most upregulate TERT	some upregulate TERT	TP53 mutations
LUAD	0.911562	2	Proximal-proliferative	Terminal respiratory unit
LUSC	0.84031	4	Basal	Classical	Primitive	Secretory
OV	0.856507	4	Differentiated	Immunoreactive	Mesenchymal	Proliferative
PRAD	1	3	ERG	ETV1	SPOP
SKCM	0.64455	3	BRAF	NF1	RAS	Triple wild-type
STAD	0.835526	3	Chromosomal instability	Genomically stable	Microsatellite instability

## Sheet: accuracy_of_subtype_classifiers
tumor.type	subtype	Sensitivity	Specificity	Pos.Pred.Value	Neg.Pred.Value	Precision	Recall	F1	Prevalence
BRCA	Basal-like	0.95	0.992891	0.962025	0.990544	0.962025	0.95	0.955975	0.159363
BRCA	Her2 enriched	0.689655	0.990991	0.909091	0.960699	0.909091	0.689655	0.784314	0.115538
BRCA	Luminal A	0.909871	0.832714	0.824903	0.914286	0.824903	0.909871	0.865306	0.464143
BRCA	Luminal B	0.717557	0.924528	0.770492	0.902632	0.770492	0.717557	0.743083	0.260956
HNSC	Atypical	0.867647	0.943128	0.830986	0.956731	0.830986	0.867647	0.848921	0.243728
HNSC	Basal	0.942529	0.90625	0.82	0.972067	0.82	0.942529	0.877005	0.311828
HNSC	Classical	0.612245	0.969565	0.810811	0.921488	0.810811	0.612245	0.697674	0.175627
HNSC	Mesenchymal	0.786667	0.941176	0.830986	0.923077	0.830986	0.786667	0.808219	0.268817
KIRC	BAP1 and mTOR mutations	0.55814	0.942598	0.716418	0.891429	0.716418	0.55814	0.627451	0.206235
KIRC	Chromatin remodeling processes	0.918367	0.851852	0.771429	0.950413	0.771429	0.918367	0.838509	0.352518
KIRC	High expression of miR-21	0.644444	0.941896	0.753247	0.905882	0.753247	0.644444	0.694611	0.215827
KIRC	PTEN mutations and CDKN2A deletions	0.808511	0.931889	0.77551	0.943574	0.77551	0.808511	0.791667	0.22542
KIRP	Best survival	0.37037	0.968153	0.666667	0.899408	0.666667	0.37037	0.47619	0.146739
KIRP	Mostly type II papillary or unclassified	0.896104	0.869159	0.831325	0.920792	0.831325	0.896104	0.8625	0.418478
KIRP	type I papillary and MET mutations	0.9125	0.875	0.848837	0.928571	0.848837	0.9125	0.879518	0.434783
LGG	IDH wild-type	0.935897	0.982143	0.901235	0.988764	0.901235	0.935897	0.918239	0.148289
LGG	most upregulate TERT	0.888	0.975062	0.917355	0.965432	0.917355	0.888	0.902439	0.237643
LGG	some upregulate TERT	0.931034	0.981777	0.910112	0.98627	0.910112	0.931034	0.920455	0.165399
LGG	TP53 mutations	0.932203	0.948276	0.93617	0.945017	0.93617	0.932203	0.934183	0.448669
LUAD	Proximal-proliferative	0.943262	0.865169	0.917241	0.905882	0.917241	0.943262	0.93007	0.613043
LUAD	Terminal respiratory unit	0.865169	0.943262	0.905882	0.917241	0.905882	0.865169	0.885057	0.386957
LUSC	Basal	0.813953	0.925926	0.777778	0.93985	0.777778	0.813953	0.795455	0.241573
LUSC	Classical	0.969231	0.902655	0.851351	0.980769	0.851351	0.969231	0.906475	0.365169
LUSC	Primitive	0.592593	0.986755	0.888889	0.93125	0.888889	0.592593	0.711111	0.151685
LUSC	Secretory	0.790698	0.948148	0.829268	0.934307	0.829268	0.790698	0.809524	0.241573
OV	Differentiated	0.823529	0.946903	0.823529	0.946903	0.823529	0.823529	0.823529	0.231293
OV	Immunoreactive	0.85	0.943925	0.85	0.943925	0.85	0.85	0.85	0.272109
OV	Mesenchymal	0.913043	0.955556	0.863014	0.972851	0.863014	0.913043	0.887324	0.234694
OV	Proliferative	0.87013	0.97235	0.917808	0.954751	0.917808	0.87013	0.893333	0.261905
PRAD	ERG	0.993421	1	1	0.984848	1	0.993421	0.9967	0.700461
PRAD	ETV1	0.928571	1	1	0.989529	1	0.928571	0.962963	0.129032
PRAD	SPOP	1	0.983333	0.925	1	0.925	1	0.961039	0.170507
SKCM	BRAF	0.906667	0.545455	0.64455	0.865385	0.64455	0.906667	0.753463	0.47619
SKCM	NF1	0	1	NA	0.914286	NA	0	NA	0.0857143
SKCM	RAS	0.565217	0.820628	0.565217	0.820628	0.565217	0.565217	0.565217	0.292063
SKCM	Triple wild-type	0.173913	0.98513	0.666667	0.874587	0.666667	0.173913	0.275862	0.146032
STAD	Chromosomal instability	0.92029	0.780702	0.835526	0.89	0.835526	0.92029	0.875862	0.547619
STAD	Genomically stable	0.611111	0.954545	0.785714	0.9	0.785714	0.611111	0.6875	0.214286
STAD	Microsatellite instability	0.883333	0.973958	0.913793	0.963918	0.913793	0.883333	0.898305	0.238095
