# Supplementary material for: CUP-AI-Dx: A tool for inferring cancer tissue of origin and molecular subtype using RNA gene-expression data and artificial intelligence
Source: eBioMedicine. 2020 Oct 9;61:103030. doi: 10.1016/j.ebiom.2020.103030 (PMC7553237; doi:10.1016/j.ebiom.2020.103030)
Supplement: Supplementary file 4 — Table S4. External validation performance metrics of random forest subtype predictors [file mmc4.xlsx]

## Sheet: accuracy_overall_external
tumor.type	Median Pos.Pred.Value	subtype number	Subtype items
OV	0.811508	4	Mesenchymal	Immunoreactive	Differentiated	Proliferative
BRCA	0.769742	4	Basal-like	Her2 enriched	Luminal A	Luminal B

## Sheet: accuracy_of_subtype_classifiers
tumor.type	subtype	Sensitivity	Specificity	Pos.Pred.Value	Neg.Pred.Value	Precision	Recall	F1	Prevalence
OV	Mesenchymal	0.807229	0.992424	0.985294	0.891156	0.985294	0.807229	0.887417	0.386047
OV	Immunoreactive	0.96	0.909091	0.761905	0.986842	0.761905	0.96	0.849558	0.232558
OV	Differentiated	0.673913	0.970414	0.861111	0.916201	0.861111	0.673913	0.756098	0.213953
OV	Proliferative	0.972222	0.927374	0.729167	0.994012	0.729167	0.972222	0.833333	0.167442
BRCA	Basal-like	0.785498	0.998624	0.992366	0.953351	0.992366	0.785498	0.876897	0.185538
BRCA	Her2 enriched	0.641667	0.965026	0.740385	0.945431	0.740385	0.641667	0.6875	0.134529
BRCA	Luminal A	0.950069	0.806209	0.768799	0.959686	0.768799	0.950069	0.849876	0.404148
BRCA	Luminal B	0.662602	0.924923	0.770686	0.878031	0.770686	0.662602	0.712568	0.275785
