# Supplementary material for: CUP-AI-Dx: A tool for inferring cancer tissue of origin and molecular subtype using RNA gene-expression data and artificial intelligence
Source: eBioMedicine. 2020 Oct 9;61:103030. doi: 10.1016/j.ebiom.2020.103030 (PMC7553237; doi:10.1016/j.ebiom.2020.103030)
Supplement: Supplementary file 5 — Table S5. Contingency table and performance metrics random forest subtype predictors on pan-cancer [file mmc5.xlsx]

## Sheet: pan_median_accuracy
	Median Accuracy (Median Pos.Pred.Value)
Class: CIN	0.833851
Class: EBV	1
Class: GS	0.733333
Class: HM-SNV
Class: MSI	0.951923

## Sheet: pan_gi_metrics
	Sensitivity	Specificity	Pos Pred Value	Neg Pred Value	Precision	Recall	F1	Prevalence	Detection Rate	Detection Prevalence	Balanced Accuracy
Class: CIN	0.985321	0.590038	0.833851	0.950617	0.833851	0.985321	0.90328	0.676179	0.666253	0.799007	0.78768
Class: EBV	0.933333	1	1	0.997429	1	0.933333	0.965517	0.0372208	0.0347395	0.0347395	0.966667
Class: GS	0.23913	0.988796	0.733333	0.909794	0.733333	0.23913	0.360656	0.114144	0.0272953	0.0372208	0.613963
Class: HM-SNV	0	1		0.98263		0		0.0173697	0	0	0.5
Class: MSI	0.792	0.992658	0.951923	0.962963	0.951923	0.792	0.864629	0.155087	0.122829	0.129032	0.892329

## Sheet: pan_gi_table
	CIN	EBV	GS	HM-SNV	MSI
CIN	537	2	68	11	26
EBV	0	28	0	0	0
GS	8	0	22	0	0
HM-SNV	0	0	0	0	0
MSI	0	0	2	3	99

## Sheet: pan_gyn_metrics
	Sensitivity	Specificity	Pos Pred Value	Neg Pred Value	Precision	Recall	F1	Prevalence	Detection Rate	Detection Prevalence	Balanced Accuracy
Class: C1	0.731844	0.867993	0.642157	0.909091	0.642157	0.731844	0.684073	0.244536	0.178962	0.278689	0.799918
Class: C2	0.409357	0.943542	0.48951	0.923543	0.48951	0.409357	0.44586	0.116803	0.0478142	0.0976776	0.676449
Class: C3	0.637011	0.90279	0.608844	0.912821	0.608844	0.637011	0.622609	0.19194	0.122268	0.20082	0.7699
Class: C4	0.623853	0.883026	0.605341	0.890861	0.605341	0.623853	0.614458	0.223361	0.139344	0.230191	0.753439
Class: C5	0.519878	0.901495	0.602837	0.867174	0.602837	0.519878	0.558292	0.223361	0.11612	0.192623	0.710686

## Sheet: pan_gyn_table
	C1	C2	C3	C4	C5
C1	262	37	27	21	61
C2	20	70	26	16	11
C3	26	40	179	28	21
C4	13	19	37	204	64
C5	37	5	12	58	170

## Sheet: pan_rcc_metrics
	Sensitivity	Specificity	Pos Pred Value	Neg Pred Value	Precision	Recall	F1	Prevalence	Detection Rate	Detection Prevalence	Balanced Accuracy
Class: 1	0.99511	0.911628	0.914607	0.994924	0.914607	0.99511	0.953162	0.487485	0.485101	0.530393	0.953369
Class: 2	0.322581	0.985843	0.645161	0.94802	0.645161	0.322581	0.430108	0.0738975	0.0238379	0.0369487	0.654212
Class: 3	0.859155	0.94835	0.772152	0.970631	0.772152	0.859155	0.813333	0.169249	0.145411	0.188319	0.903753
Class: 4	0.428571	0.989962	0.692308	0.97048	0.692308	0.428571	0.529412	0.0500596	0.0214541	0.0309893	0.709267
Class: 5	0.916667	0.986962	0.868421	0.992136	0.868421	0.916667	0.891892	0.0858164	0.0786651	0.090584	0.951814
Class: 6	0.732143	0.971114	0.796117	0.959239	0.796117	0.732143	0.762791	0.133492	0.0977354	0.122765	0.851629

## Sheet: pan_rcc_table
	1	2	3	4	5	6
1	407	35	0	2	1	0
2	2	20	0	7	2	0
3	0	3	122	7	0	26
4	0	4	0	18	2	2
5	0	0	0	8	66	2
6	0	0	20	0	1	82

## Sheet: pan_scc_metrics
	Sensitivity	Specificity	Pos Pred Value	Neg Pred Value	Precision	Recall	F1	Prevalence	Detection Rate	Detection Prevalence	Balanced Accuracy
Class: 1	0.877133	0.95	0.823718	0.966698	0.823718	0.877133	0.849587	0.210337	0.184494	0.223977	0.913567
Class: 2	0.899642	0.966786	0.871528	0.974661	0.871528	0.899642	0.885362	0.200287	0.180187	0.206748	0.933214
Class: 3	0.886567	0.948015	0.84375	0.963497	0.84375	0.886567	0.864629	0.240488	0.213209	0.252692	0.917291
Class: 4	0.673913	0.960447	0.771144	0.937081	0.771144	0.673913	0.719258	0.165111	0.111271	0.144293	0.81718
Class: 5	0.892857	0.979592	0.857143	0.985222	0.857143	0.892857	0.874636	0.120603	0.107681	0.125628	0.936224
Class: 6	0.602273	0.990805	0.815385	0.973645	0.815385	0.602273	0.69281	0.063173	0.0380474	0.0466619	0.796539

## Sheet: pan_scc_table
	1	2	3	4	5	6
1	257	15	10	26	3	1
2	14	251	2	21	0	0
3	6	1	297	15	11	22
4	11	11	8	155	4	12
5	5	1	9	10	150	0
6	0	0	9	3	0	53
