# Supplementary material for: CUP-AI-Dx: A tool for inferring cancer tissue of origin and molecular subtype using RNA gene-expression data and artificial intelligence
Source: eBioMedicine. 2020 Oct 9;61:103030. doi: 10.1016/j.ebiom.2020.103030 (PMC7553237; doi:10.1016/j.ebiom.2020.103030)
Supplement: Supplementary file 7 — Table S7. List of features genes with gene names for 11 molecular subtype cancer classification [file mmc7.xlsx]

## Sheet: Table_S7_subtype_classifier_fea
BRCA	HNSC	KIRC	KIRP	LGG	LUAD	LUSC	OV	PRAD	SKCM	STAD
A1BG	A1BG	A1BG	A1BG	A1BG	A1BG	A1BG	A1BG	A1BG	A2ML1	A1BG
A2ML1	A2BP1	A1CF	A1CF	A2BP1	A2BP1	A2BP1	A2BP1	A2ML1	A2M	A1CF
A4GALT	A2ML1	A2LD1	A2BP1	A2LD1	A2ML1	A2ML1	A2ML1	AATK	A4GALT	A2ML1
AADAC	A2M	AACSL	A2LD1	A2ML1	A2M	A2M	A4GALT	ABCA12	AACSL	A2M
AADAT	A4GALT	ABAT	A2M	AATK	A4GALT	A4GALT	AACSL	ABCA17P	AADACL2	A4GALT
AASS	AADACL2	ABCA12	A4GNT	ABCA13	AACSL	AADACL2	AADAC	ABCA8	AADAC	A4GNT
AATK	AADACL3	ABCA17P	AACSL	ABCA17P	AADAC	AADAC	AADAT	ABCC11	AADAT	AACSL
ABAT	AADAC	ABCA4	AADAT	ABCA4	AADAT	AADAT	AASS	ABCC12	AASS	AADAC
ABCA12	AADAT	ABCA6	ABAT	ABCA5	AASS	AASS	AATK	ABCC3	AATK	AADAT
ABCA13	AASS	ABCA7	ABCA10	ABCA6	AATK	AATK	ABAT	ABCC4	ABAT	AASS
ABCA3	ABAT	ABCA8	ABCA12	ABCA7	ABAT	ABAT	ABCA10	ABCC6	ABCA10	AATK
ABCA4	ABCA12	ABCA9	ABCA13	ABCA8	ABCA10	ABCA12	ABCA12	ABCC8	ABCA12	ABAT
ABCA5	ABCA13	ABCB1	ABCA17P	ABCA9	ABCA12	ABCA13	ABCA13	ABCC9	ABCA13	ABCA10
ABCA6	ABCA17P	ABCB4	ABCA4	ABCB4	ABCA13	ABCA17P	ABCA2	ABI3BP	ABCA17P	ABCA12
ABCA8	ABCA2	ABCB5	ABCA6	ABCC12	ABCA17P	ABCA2	ABCA4	ABO	ABCA1	ABCA13
ABCA9	ABCA3	ABCC2	ABCA8	ABCC3	ABCA3	ABCA3	ABCA5	ABP1	ABCA2	ABCA17P
ABCB1	ABCA4	ABCC6P1	ABCA9	ABCC8	ABCA4	ABCA4	ABCA6	ABRA	ABCA3	ABCA3
ABCB4	ABCA6	ABCC6P2	ABCB1	ABCC9	ABCA5	ABCA5	ABCA7	ACADL	ABCA4	ABCA4
ABCB5	ABCA8	ABCC6	ABCB4	ABCD2	ABCA6	ABCA6	ABCA8	ACAN	ABCA5	ABCA5
ABCC11	ABCB1	ABCC8	ABCB5	ABCG4	ABCA8	ABCA8	ABCA9	ACAP1	ABCA6	ABCA6
ABCC12	ABCC2	ABCD2	ABCC2	ABI3BP	ABCB1	ABCB11	ABCB1	ACCN1	ABCA7	ABCA8
ABCC13	ABCC3	ABCG2	ABCC3	ABI3	ABCB4	ABCB1	ABCC11	ACER3	ABCA8	ABCA9
ABCC2	ABCC5	ABI3BP	ABCC6P1	ABLIM2	ABCB6	ABCB6	ABCC3	ACHE	ABCA9	ABCB1
ABCC3	ABCC9	ABO	ABCC6P2	ABLIM3	ABCC11	ABCC1	ABCC4	ACOT11	ABCB10	ABCC2
ABCC4	ABCG2	ABP1	ABCC6	ABTB2	ABCC2	ABCC2	ABCC6P1	ACOX2	ABCB1	ABCC3
ABCC5	ABCG4	ABTB2	ABCC8	ACACB	ABCC3	ABCC3	ABCC6P2	ACOXL	ABCB4	ABCC4
ABCC6P2	ABHD12B	ACAD11	ABCC9	ACADL	ABCC4	ABCC5	ABCC6	ACP5	ABCB5	ABCC6P1
ABCC6	ABI3BP	ACADL	ABCG1	ACADS	ABCC6P1	ABCC6	ABCC9	ACPP	ABCB9	ABCC6P2
ABCC8	ABI3	ACAN	ABCG2	ACAN	ABCC6P2	ABCC8	ABCG2	ACSF2	ABCC11	ABCC6
ABCC9	ABLIM1	ACAP1	ABHD11	ACAP1	ABCC6	ABCC9	ABCG4	ACSL5	ABCC12	ABCC8
ABCD2	ABLIM2	ACCN2	ABI3BP	ACBD7	ABCC9	ABCG2	ABCG8	ACSM1	ABCC2	ABCC9
ABCG2	ABLIM3	ACE2	ABI3	ACCN1	ABCG2	ABHD12B	ABHD3	ACSM3	ABCC3	ABCG2
ABHD12B	ABO	ACER2	ABLIM2	ACCN3	ABI3BP	ABHD1	ABI3BP	ACSS3	ABCC4	ABCG5
ABHD2	ABP1	ACHE	ABLIM3	ACCN4	ABLIM1	ABI3BP	ABI3	ACTA1	ABCC9	ABCG8
ABI3BP	ABRA	ACMSD	ABO	ACCS	ABLIM2	ABLIM2	ABLIM2	ACTA2	ABCD1	ABHD12B
ABLIM2	ABTB2	ACOT11	ABP1	ACE	ABLIM3	ABLIM3	ABLIM3	ACTC1	ABCD2	ABHD8
ABLIM3	ACAA2	ACOT4	ACADL	ACHE	ABO	ABO	ABO	ACTG2	ABCG1	ABI3BP
ABO	ACACB	ACOX2	ACADM	ACOT11	ABP1	ABP1	ABP1	ACTN2	ABCG2	ABLIM2
ABP1	ACAN	ACP5	ACADSB	ACOX2	ABTB2	ABTB2	ABTB2	ACY3	ABCG4	ABLIM3
ABTB2	ACAP1	ACPP	ACAN	ACP5	ACACB	ACAA2	ACAN	ADAM22	ABHD12B	ABO
ACACB	ACAT2	ACSF2	ACAP1	ACSBG1	ACADL	ACADL	ACAP1	ADAM28	ABHD2	ABP1
ACADL	ACBD7	ACSL6	ACAT1	ACSL6	ACADSB	ACAN	ACBD7	ADAM2	ABHD6	ACACB
ACADSB	ACCN2	ACSM1	ACBD7	ACSM5	ACAN	ACAP1	ACCN1	ADAM33	ABI3BP	ACAN
ACADS	ACE2	ACSM2A	ACCN1	ACSS3	ACAP1	ACBD7	ACCN2	ADAM6	ABI3	ACAP1
ACAN	ACER1	ACSM2B	ACCN2	ACTA2	ACBD7	ACCN1	ACCN3	ADAM7	ABLIM1	ACBD7
ACAP1	ACE	ACSM5	ACCS	ACTC1	ACCN2	ACCN2	ACER2	ADAMDEC1	ABLIM2	ACCN1
ACBD7	ACHE	ACSS3	ACE2	ACTG2	ACCS	ACE2	ACHE	ADAMTS10	ABLIM3	ACCN2
ACCN1	ACOT11	ACTA2	ACE	ACTL6B	ACE2	ACHE	ACOT1	ADAMTS1	ABTB2	ACE2
ACCN2	ACP6	ACTC1	ACHE	ACTN1	ACER2	ACPP	ACOT4	ADAMTS2	ACACB	ACER2
ACE2	ACPL2	ACTG2	ACMSD	ACVR1C	ACE	ACRC	ACOX2	ADAMTS3	ACADS	ACHE
ACER1	ACPP	ACTL8	ACOT11	ACY3	ACHE	ACSBG1	ACP5	ADAMTS4	ACAN	ACMSD
ACER2	ACSBG1	ACTN2	ACOT1	ADAD2	ACMSD	ACSL5	ACPP	ADAMTS5	ACAP1	ACOT11
ACHE	ACSL5	ACY3	ACOT2	ADAM11	ACOT11	ACSL6	ACRBP	ADAMTS8	ACCN1	ACOT1
ACMSD	ACSL6	ADAM12	ACOT4	ADAM12	ACOX2	ACSM3	ACRC	ADAMTS9	ACCN2	ACOT4
ACN9	ACSS1	ADAM18	ACOT7	ADAM19	ACOXL	ACSS1	ACSBG1	ADAMTSL1	ACCN3	ACOX2
ACOT11	ACSS3	ADAM22	ACOX2	ADAM22	ACP5	ACSS3	ACSL5	ADAMTSL3	ACCN4	ACP5
ACOT4	ACTA1	ADAM23	ACP5	ADAM28	ACPP	ACTA2	ACSL6	ADARB2	ACCSL	ACPP
ACOT6	ACTA2	ADAM33	ACPP	ADAM33	ACRBP	ACTG2	ACSM3	ADCY1	ACER1	ACRBP
ACOX2	ACTC1	ADAM6	ACRBP	ADAM6	ACRC	ACTL8	ACSS1	ADCY2	ACE	ACSF2
ACP5	ACTG2	ADAM8	ACSF2	ADAM8	ACSL5	ACTR3C	ACSS3	ADCY5	ACHE	ACSL5
ACPP	ACTL8	ADAMDEC1	ACSL1	ADAMDEC1	ACSM3	ACVR1C	ACTA1	ADD2	ACOT11	ACSL6
ACSF2	ACTN2	ADAMTS10	ACSL5	ADAMTS12	ACSS1	ACY3	ACTA2	ADH1B	ACOT4	ACSM3
ACSL1	ACTN3	ADAMTS12	ACSL6	ADAMTS14	ACSS3	ADAD2	ACTC1	ADH1C	ACOX2	ACSS1
ACSL5	ACVR1C	ADAMTS13	ACSM1	ADAMTS15	ACTA1	ADAM11	ACTG2	ADHFE1	ACP5	ACSS3
ACSL6	ADAM12	ADAMTS14	ACSM2A	ADAMTS16	ACTA2	ADAM12	ACTL6B	ADM	ACP6	ACTA1
ACSM1	ADAM19	ADAMTS15	ACSM2B	ADAMTS17	ACTG2	ADAM19	ACTL8	ADPRHL1	ACPP	ACTA2
ACSM3	ADAM22	ADAMTS16	ACSM3	ADAMTS18	ACTL8	ADAM22	ACTN2	ADRA2A	ACRBP	ACTC1
ACSM5	ADAM23	ADAMTS18	ACSM5	ADAMTS19	ACTN3	ADAM23	ACTR3C	ADRA2C	ACRC	ACTG2
ACSS1	ADAM28	ADAMTS2	ACSS3	ADAMTS1	ACVR1C	ADAM28	ACVR1C	AFF2	ACSBG1	ACTL6B
ACSS3	ADAM33	ADAMTS3	ACTA1	ADAMTS20	ACY3	ADAM33	ACY3	AFF3	ACSF2	ACTL8
ACTA1	ADAM6	ADAMTS4	ACTA2	ADAMTS2	ADAM12	ADAM6	ADAM11	AG2	ACSL4	ACTN2
ACTA2	ADAM8	ADAMTS6	ACTC1	ADAMTS3	ADAM19	ADAM8	ADAM12	AGAP11	ACSL5	ACVR1C
ACTC1	ADAMDEC1	ADAMTS8	ACTG2	ADAMTS4	ADAM23	ADAMDEC1	ADAM19	AGAP7	ACSL6	ACY3
ACTG2	ADAMTS10	ADAMTSL1	ACTN2	ADAMTS5	ADAM28	ADAMTS10	ADAM22	AGBL1	ACSM3	ADAD2
ACTL6B	ADAMTS12	ADAMTSL2	ACVR1C	ADAMTS6	ADAM32	ADAMTS12	ADAM23	AGBL2	ACSM5	ADAM12
ACTL8	ADAMTS14	ADAMTSL3	ACVRL1	ADAMTS7	ADAM33	ADAMTS14	ADAM28	AGMAT	ACSS1	ADAM22
ACTN2	ADAMTS15	ADAMTSL4	ACY1	ADAMTS8	ADAM6	ADAMTS15	ADAM32	AGR2	ACSS3	ADAM23
ACVR1C	ADAMTS16	ADAMTSL5	ACY3	ADAMTS9	ADAM8	ADAMTS16	ADAM33	AGR3	ACTA1	ADAM28
ACY3	ADAMTS17	ADARB2	ADAM10	ADAMTSL1	ADAMDEC1	ADAMTS17	ADAM6	AGTR1	ACTA2	ADAM33
ADAM12	ADAMTS1	ADCY1	ADAM11	ADAMTSL3	ADAMTS10	ADAMTS18	ADAM8	AGT	ACTBL2	ADAM6
ADAM19	ADAMTS2	ADCY2	ADAM12	ADAMTSL4	ADAMTS12	ADAMTS19	ADAMDEC1	AHNAK2	ACTC1	ADAM8
ADAM22	ADAMTS3	ADCY4	ADAM19	ADAMTSL5	ADAMTS13	ADAMTS1	ADAMTS10	AHSA2	ACTG2	ADAMDEC1
ADAM28	ADAMTS4	ADCY5	ADAM22	ADAP1	ADAMTS14	ADAMTS2	ADAMTS12	AK5	ACTL8	ADAMTS10
ADAM29	ADAMTS5	ADCY8	ADAM23	ADARB2	ADAMTS15	ADAMTS3	ADAMTS13	AKAP14	ACTN1	ADAMTS12
ADAM2	ADAMTS6	ADCYAP1	ADAM28	ADA	ADAMTS16	ADAMTS4	ADAMTS14	AKR1C1	ACTN2	ADAMTS13
ADAM32	ADAMTS7	ADD2	ADAM6	ADCY1	ADAMTS18	ADAMTS5	ADAMTS15	AKR1C2	ACVR1C	ADAMTS14
ADAM33	ADAMTS9	ADH1B	ADAM7	ADCY2	ADAMTS19	ADAMTS6	ADAMTS16	AKR1C3	ACVRL1	ADAMTS15
ADAM6	ADAMTSL1	ADH1C	ADAM8	ADCY5	ADAMTS1	ADAMTS7	ADAMTS17	ALB	ACY3	ADAMTS16
ADAM8	ADAMTSL3	ADH4	ADAMDEC1	ADCY8	ADAMTS2	ADAMTS8	ADAMTS18	ALDH1A1	ADAD1	ADAMTS17
ADAM9	ADAMTSL4	ADH6	ADAMTS10	ADCYAP1R1	ADAMTS3	ADAMTS9	ADAMTS19	ALDH1A2	ADAD2	ADAMTS18
ADAMDEC1	ADAMTSL5	ADIPOQ	ADAMTS12	ADCYAP1	ADAMTS4	ADAMTSL1	ADAMTS1	ALDH1L1	ADAM11	ADAMTS19
ADAMTS10	ADAP1	ADM2	ADAMTS13	ADH1B	ADAMTS5	ADAMTSL2	ADAMTS2	ALDH3B2	ADAM12	ADAMTS1
ADAMTS12	ADARB2	ADORA1	ADAMTS14	ADM2	ADAMTS6	ADAMTSL3	ADAMTS3	ALG1L	ADAM19	ADAMTS2
ADAMTS13	ADCY10	ADRA2A	ADAMTS15	ADM	ADAMTS7	ADAMTSL4	ADAMTS4	ALOX15B	ADAM22	ADAMTS3
ADAMTS14	ADCY1	ADRA2B	ADAMTS16	ADORA1	ADAMTS8	ADAMTSL5	ADAMTS5	ALOX15	ADAM23	ADAMTS4
ADAMTS15	ADCY2	ADRA2C	ADAMTS1	ADORA2B	ADAMTS9	ADAP1	ADAMTS6	ALPL	ADAM28	ADAMTS6
ADAMTS16	ADCY5	ADSSL1	ADAMTS2	ADORA3	ADAMTSL1	ADARB1	ADAMTS7	ALS2CL	ADAM33	ADAMTS8
ADAMTS17	ADCY6	AEBP1	ADAMTS3	ADRA1A	ADAMTSL2	ADARB2	ADAMTS8	AMACR	ADAM6	ADAMTS9
ADAMTS18	ADCY8	AFF2	ADAMTS4	ADRA1B	ADAMTSL3	ADA	ADAMTS9	AMH	ADAM8	ADAMTSL1
ADAMTS19	ADCYAP1	AFF3	ADAMTS5	ADRA1D	ADAMTSL4	ADCY10	ADAMTSL1	AMICA1	ADAM9	ADAMTSL2
ADAMTS1	ADC	AFG3L1	ADAMTS7	ADRA2A	ADAMTSL5	ADCY1	ADAMTSL2	AMIGO2	ADAMDEC1	ADAMTSL3
ADAMTS2	ADD2	AFM	ADAMTS8	ADRA2B	ADAP1	ADCY2	ADAMTSL3	AMPD1	ADAMTS10	ADAMTSL4
ADAMTS3	ADH1B	AFP	ADAMTSL1	ADRA2C	ADA	ADCY5	ADAMTSL4	AMTN	ADAMTS12	ADAMTSL5
ADAMTS4	ADH1C	AG2	ADAMTSL2	ADRB1	ADCK5	ADCY8	ADAP1	AMT	ADAMTS13	ADARB2
ADAMTS5	ADH7	AGAP11	ADAMTSL3	ADRB2	ADCY1	ADCYAP1	ADARB2	AMY2B	ADAMTS14	ADCY1
ADAMTS6	ADHFE1	AGAP4	ADAMTSL4	ADSSL1	ADCY2	ADC	ADCY1	ANGPT1	ADAMTS15	ADCY2
ADAMTS7	ADIPOQ	AGAP6	ADAMTSL5	AEBP1	ADCY5	ADD2	ADCY2	ANGPT2	ADAMTS16	ADCY5
ADAMTS8	ADM2	AGAP7	ADAP1	AFAP1L1	ADD2	ADH1B	ADCY4	ANGPTL1	ADAMTS17	ADCYAP1
ADAMTS9	ADM	AGAP8	ADARB2	AFAP1L2	ADD3	ADH1C	ADCY5	ANGPTL2	ADAMTS19	ADD2
ADAMTSL1	ADORA1	AGBL2	ADAT1	AFF2	ADH1B	ADH6	ADCY8	ANGPTL3	ADAMTS1	ADH1A
ADAMTSL2	ADORA2A	AGBL3	ADA	AG2	ADH1C	ADH7	ADCYAP1R1	ANGPTL4	ADAMTS2	ADH1B
ADAMTSL3	ADORA3	AGER	ADCY1	AGAP2	ADH4	ADHFE1	ADCYAP1	ANGPTL7	ADAMTS3	ADH1C
ADAMTSL4	ADPRHL1	AGMAT	ADCY2	AGAP7	ADH6	ADM2	ADD2	ANG	ADAMTS4	ADH4
ADAMTSL5	ADRA2A	AGPAT9	ADCY3	AGAP8	ADH7	ADM	ADH1B	ANK1	ADAMTS5	ADH6
ADAP1	ADRA2B	AGR2	ADCY4	AGBL2	ADHFE1	ADORA1	ADH1C	ANK2	ADAMTS6	ADH7
ADARB2	ADRA2C	AGTR1	ADCY5	AGBL4	ADM2	ADORA2B	ADHFE1	ANKRD1	ADAMTS7	ADHFE1
ADAT3	ADRB2	AGT	ADCY7	AGER	ADM	ADORA3	ADIPOQ	ANKRD22	ADAMTS8	ADIPOQ
ADCY1	ADSSL1	AGXT2L1	ADCYAP1	AGPAT9	ADORA1	ADPRHL1	ADM2	ANKRD29	ADAMTS9	ADM2
ADCY2	AEBP1	AGXT2	ADD2	AGT	ADORA2B	ADRA1D	ADM	ANKRD2	ADAMTSL1	ADM
ADCY4	AFAP1L1	AGXT	ADH1B	AGXT2L1	ADORA3	ADRA2A	ADORA1	ANKRD30A	ADAMTSL2	ADORA2A
ADCY5	AFAP1L2	AHNAK2	ADH1C	AHCYL1	ADPRHL1	ADRA2B	ADORA2B	ANKRD30B	ADAMTSL3	ADORA2B
ADCY8	AFF2	AHRR	ADH4	AHNAK2	ADRA1B	ADRA2C	ADORA3	ANKRD34B	ADAMTSL4	ADORA3
ADCYAP1	AFF3	AHSA2	ADH6	AHNAK	ADRA1D	ADRB1	ADPRHL1	ANKRD35	ADAMTSL5	ADRA1B
ADD2	AG2	AHSG	ADIPOQ	AHR	ADRA2A	ADRB2	ADRA1B	ANKRD37	ADAP1	ADRA1D
ADD3	AGAP11	AHSP	ADM2	AIF1	ADRA2B	ADSSL1	ADRA1D	ANKRD43	ADAP2	ADRA2A
ADH1A	AGBL1	AICDA	ADM	AIFM3	ADRA2C	AEBP1	ADRA2A	ANLN	ADARB2	ADRA2B
ADH1B	AGER	AIF1L	ADORA1	AIM1	ADRB1	AFAP1L2	ADRA2B	ANO4	ADAT2	ADRA2C
ADH1C	AGMAT	AIM2	ADORA3	AJAP1	ADRB2	AFF2	ADRA2C	ANO5	ADAT3	ADRB1
ADH7	AGPAT4	AJAP1	ADPRHL1	AK3L1	ADSSL1	AFF3	ADRB3	ANO7	ADCY1	ADRB2
ADHFE1	AGPAT9	AK5	ADRA1B	AK5	AEBP1	AG2	AEBP1	ANO9	ADCY2	ADRB3
ADIPOQ	AGR2	AK7	ADRA1D	AK7	AFAP1L2	AGAP11	AFAP1L1	ANPEP	ADCY4	ADRBK2
ADM2	AGR3	AKAP12	ADRA2A	AKAP12	AFF2	AGAP2	AFAP1L2	ANXA13	ADCY5	ADSSL1
ADM	AGTR1	AKAP2	ADRA2B	AKAP14	AFF3	AGER	AFF2	ANXA8L2	ADCY7	AEBP1
ADORA1	AGT	AKAP6	ADRA2C	AKAP2	AFP	AGMAT	AFF3	ANXA8	ADCY8	AFAP1L2
ADORA2A	AHNAK2	AKR1B10	ADRB1	AKAP5	AG2	AGPAT4	AG2	AOAH	ADCYAP1	AFF2
ADORA2B	AHRR	AKR1B15	ADRB2	AKNAD1	AGAP11	AGPAT9	AGAP11	AOC3	ADD2	AFF3
ADPRHL1	AHSA2	AKR1B1	ADSSL1	AKR1C1	AGAP2	AGR2	AGAP2	AOX1	ADD3	AFP
ADRA1B	AICDA	AKR1C1	AEBP1	AKR1C2	AGBL2	AGR3	AGBL2	AP3B2	ADH1B	AG2
ADRA1D	AIF1L	AKR1C2	AFAP1L2	AKR1C3	AGER	AGRN	AGER	APC2	ADHFE1	AGAP11
ADRA2A	AIF1	AKR1C4	AFF2	ALAS2	AGMAT	AGTR1	AGMAT	APLNR	ADIPOQ	AGAP2
ADRA2B	AIFM3	AKR1D1	AFF3	ALB	AGPAT9	AGTR2	AGPAT9	APLN	ADM2	AGAP6
ADRA2C	AIM1L	AKR7A3	AFM	ALDH1A1	AGPHD1	AGT	AGR2	APLP1	ADM	AGAP8
ADRB1	AIM2	AKR7L	AG2	ALDH1A2	AGR2	AHNAK2	AGR3	APOBEC2	ADORA1	AGMAT
ADRB2	AJAP1	ALAS2	AGAP11	ALDH1A3	AGR3	AHNAK	AGTR1	APOBEC3C	ADORA2A	AGPAT9
ADSSL1	AK3L1	ALB	AGAP2	ALDH1L1	AGTR1	AHRR	AGTR2	APOBEC3G	ADORA2B	AGR2
AEBP1	AK7	ALDH1A1	AGAP4	ALDH1L2	AGTR2	AHSA2	AGT	APOC1	ADORA3	AGR3
AFAP1L2	AKAP12	ALDH1A2	AGAP6	ALDH3A1	AGT	AIF1L	AGXT	APOC2	ADPRHL1	AGTR1
AFF2	AKAP2	ALDH1A3	AGAP8	ALDH7A1	AGXT2L1	AIF1	AHNAK2	APOD	ADRA1B	AGT
AFF3	AKAP5	ALDH1L1	AGBL2	ALDOC	AHCYL2	AIFM3	AHRR	APOE	ADRA2A	AGXT2L1
AFP	AKAP6	ALDH1L2	AGER	ALG1L	AHNAK2	AIM1L	AIF1L	APOF	ADRA2B	AGXT
AG2	AKAP7	ALDH3A1	AGMAT	ALK	AHNAK	AIM2	AIF1	APOL4	ADRA2C	AHCYL2
AGAP11	AKR1B10	ALDH4A1	AGPAT9	ALOX15B	AHRR	AJAP1	AIM1L	APOLD1	ADRB1	AHNAK2
AGAP2	AKR1B15	ALDH6A1	AGR2	ALOX15	AHSA2	AK3L1	AIM1	AQP2	ADRB2	AHNAK
AGAP7	AKR1C1	ALDH8A1	AGR3	ALOX5AP	AIF1L	AK5	AIM2	AQP3	ADRBK2	AHRR
AGAP8	AKR1C2	ALDOB	AGTR1	ALOX5	AIF1	AK7	AJAP1	ARC	ADSSL1	AHSG
AGER	AKR1C3	ALDOC	AGT	ALPK1	AIFM3	AKAP12	AK7	AREG	AEBP1	AIF1L
AGL	AKT3	ALOX15B	AGXT2L1	ALPK2	AIM1L	AKAP2	AKAP12	ARG2	AFAP1L1	AIF1
AGMAT	ALB	ALOX5AP	AGXT2	ALS2CL	AIM1	AKAP3	AKAP14	ARHGAP20	AFAP1L2	AIFM3
AGPAT4	ALCAM	ALOX5	AGXT	ALS2CR12	AIM2	AKAP6	AKAP2	ARHGAP28	AFAP1	AIM1L
AGPAT9	ALDH1A1	ALPI	AHNAK2	ALX4	AJAP1	AKR1B10	AKAP3	ARHGAP36	AFF2	AIM1
AGR2	ALDH1A2	ALPK2	AHRR	AMH	AK1	AKR1B15	AKAP6	ARHGDIG	AFF3	AIM2
AGR3	ALDH1A3	ALPK3	AHR	AMICA1	AK3L1	AKR1C1	AKR1B10	ARL4D	AG2	AIRE
AGTR1	ALDH1B1	ALPL	AHSA2	AMIGO1	AK5	AKR1C2	AKR1B15	ARMC3	AGAP11	AJAP1
AGT	ALDH1L1	ALS2CL	AHSG	AMIGO2	AK7	AKR1C3	AKR1C1	ARMCX1	AGAP2	AK3L1
AGXT2L1	ALDH1L2	AMBP	AIF1L	AMOT	AKAP12	AKR1C4	AKR1C2	ARSG	AGAP6	AK5
AHNAK2	ALDH2	AMDHD1	AIF1	AMPD3	AKAP2	AKR1E2	AKR1C3	ART3	AGER	AK7
AHRR	ALDH3A1	AMH	AIM2	AMPH	AKAP5	AKR7A3	AKR1C4	ART4	AGMAT	AKAP12
AICDA	ALDH3B1	AMIGO1	AJAP1	AMT	AKAP6	AKT3	AKR1E2	ARX	AGPAT2	AKAP2
AIF1L	ALDH3B2	AMN	AK3L1	AMY2B	AKR1B10	ALB	AKR7A3	AR	AGPAT4	AKAP5
AIM1L	ALDH5A1	AMPH	AK5	AMZ1	AKR1B15	ALCAM	AKT3	ASB2	AGPAT9	AKAP6
AIM1	ALDH7A1	AMT	AK7	ANGPT1	AKR1B1	ALDH1A1	ALB	ASB5	AGR2	AKAP7
AIM2	ALDH8A1	AMY2B	AKAP12	ANGPT2	AKR1C1	ALDH1A2	ALCAM	ASB9	AGRN	AKR1B10
AJAP1	ALDOC	AMZ1	AKAP2	ANGPTL1	AKR1C2	ALDH1A3	ALDH1A1	ASCL2	AGTR1	AKR1B1
AK3L1	ALG1L	ANGPT1	AKAP3	ANGPTL2	AKR1C3	ALDH1L1	ALDH1A2	ASGR1	AGT	AKR1C1
AK5	ALOX12B	ANGPT2	AKAP5	ANGPTL4	AKR1C4	ALDH1L2	ALDH1A3	ASPHD1	AGXT2L1	AKR1C2
AK7	ALOX12P2	ANGPTL1	AKNA	ANG	AKR1E2	ALDH3A1	ALDH1L1	ASPM	AGXT	AKR1C3
AKAP12	ALOX12	ANGPTL2	AKR1B10	ANK1	AKR7A3	ALDH3A2	ALDH1L2	ASPN	AHCYL2	AKR1C4
AKAP14	ALOX15B	ANGPTL3	AKR1B15	ANK3	AKR7L	ALDH3B1	ALDH3A1	ATCAY	AHI1	AKR1D1
AKAP2	ALOX15	ANGPTL4	AKR1B1	ANKFN1	AKT3	ALDH3B2	ALDH3B1	ATF3	AHNAK2	AKR1E2
AKAP5	ALOX5AP	ANGPTL7	AKR1C1	ANKRD1	ALB	ALDH7A1	ALDH3B2	ATG9B	AHNAK	AKR7A3
AKAP6	ALOX5	ANK1	AKR1C2	ANKRD20A3	ALDH1A1	ALDH8A1	ALDOB	ATHL1	AHRR	AKR7L
AKR1B10	ALOXE3	ANK2	AKR1C3	ANKRD20B	ALDH1A2	ALDOC	ALDOC	ATOH8	AHR	AKT3
AKR1B15	ALPK2	ANK3	AKR1D1	ANKRD22	ALDH1A3	ALG1L	ALG1L	ATP11A	AHSA2	ALAS2
AKR1C1	ALPK3	ANKLE1	AKR7A3	ANKRD24	ALDH1L1	ALK	ALK	ATP12A	AICDA	ALB
AKR1C2	ALPL	ANKRD1	AKR7L	ANKRD29	ALDH1L2	ALOX12B	ALOX12P2	ATP1A2	AIF1L	ALCAM
AKR1C3	ALPPL2	ANKRD22	ALAS2	ANKRD34A	ALDH3A1	ALOX12P2	ALOX12	ATP2A1	AIF1	ALDH1A1
AKR1D1	ALPP	ANKRD23	ALB	ANKRD35	ALDH3A2	ALOX12	ALOX15B	ATP2A3	AIFM3	ALDH1A2
AKR1E2	ALS2CL	ANKRD24	ALDH1A1	ANKRD36BP1	ALDH3B1	ALOX15B	ALOX15	ATP2B4	AIM1L	ALDH1A3
AKR7A3	ALX1	ANKRD2	ALDH1A2	ANKRD43	ALDH3B2	ALOX15	ALOX5AP	ATP6V1B1	AIM1	ALDH1B1
AKR7L	AMDHD1	ANKRD30B	ALDH1A3	ANKRD45	ALDOB	ALOX5AP	ALOX5	ATP8A2	AIM2	ALDH1L1
AKT3	AMH	ANKRD35	ALDH1B1	ANKRD53	ALDOC	ALOX5	ALPI	ATP8B4	AJAP1	ALDH1L2
ALB	AMICA1	ANKRD36BP1	ALDH1L1	ANKRD55	ALG1L	ALOXE3	ALPK2	ATRNL1	AK3L1	ALDH3A1
ALCAM	AMIGO2	ANKRD36B	ALDH1L2	ANKRD56	ALK	ALPK2	ALPK3	AZGP1	AK5	ALDH3B1
ALDH1A1	AMN	ANKRD36	ALDH3A1	ANKRD5	ALOX12B	ALPK3	ALPL	B3GALT2	AKAP12	ALDH3B2
ALDH1A2	AMOT	ANKRD43	ALDH4A1	ANKRD9	ALOX12P2	ALPL	ALPPL2	B3GAT1	AKAP2	ALDH5A1
ALDH1A3	AMPD1	ANKRD45	ALDH6A1	ANKS1B	ALOX15B	ALPPL2	ALPP	B3GNT3	AKAP5	ALDOB
ALDH1L1	AMPH	ANKRD56	ALDH8A1	ANLN	ALOX15	ALPP	ALS2CL	B3GNT6	AKAP6	ALDOC
ALDH1L2	AMTN	ANKS4B	ALDOB	ANO1	ALOX5AP	ALS2CL	ALX1	B4GALNT1	AKAP9	ALG10B
ALDH2	AMT	ANLN	ALDOC	ANO3	ALOX5	ALX1	ALX3	B4GALNT4	AKD1	ALG1L
ALDH3A1	AMY1A	ANO1	ALK	ANO4	ALPK2	ALX3	ALX4	BAI1	AKNA	ALK
ALDH3B1	AMY2B	ANO2	ALOX12P2	ANO5	ALPK3	AMBP	AMBP	BAIAP2L2	AKR1B10	ALOX12B
ALDH3B2	AMZ1	ANO3	ALOX15B	ANPEP	ALPL	AMDHD1	AMHR2	BAMBI	AKR1C1	ALOX12
ALDH5A1	ANGPT1	ANO4	ALOX5AP	ANUBL1	ALPPL2	AMH	AMH	BANK1	AKR1C2	ALOX15B
ALDOB	ANGPTL1	ANO5	ALOX5	ANXA13	ALPP	AMICA1	AMICA1	BARX2	AKR1C3	ALOX15
ALDOC	ANGPTL2	ANO9	ALPI	ANXA1	ALS2CL	AMIGO1	AMIGO2	BASP1	AKR1E2	ALOX5AP
ALG1L	ANGPTL4	ANPEP	ALPK2	ANXA2P2	ALS2CR11	AMIGO2	AMN	BATF	AKR7A3	ALOX5
ALK	ANGPTL7	ANXA13	ALPK3	ANXA2	AMBP	AMN	AMOTL1	BCAS1	ALB	ALPI
ALOX12P2	ANK1	ANXA3	ALPL	ANXA3	AMDHD1	AMOT	AMOT	BCAT1	ALCAM	ALPK2
ALOX15B	ANK2	ANXA8L2	ALS2CL	AOAH	AMICA1	AMPD1	AMPH	BCHE	ALDH1A1	ALPK3
ALOX15	ANKK1	ANXA8	AMACR	AOC3	AMIGO1	AMPH	AMT	BCL11A	ALDH1A2	ALPL
ALOX5AP	ANKLE1	ANXA9	AMBP	AOX1	AMIGO2	AMTN	AMY1A	BCL11B	ALDH1A3	ALPPL2
ALOX5	ANKRD1	AOAH	AMDHD1	APBB1IP	AMN	AMT	AMY2B	BCL2L14	ALDH1B1	ALPP
ALOXE3	ANKRD22	AOC3	AMDHD2	APCDD1L	AMOTL1	AMY1A	AMZ1	BCL2L15	ALDH1L1	ALS2CL
ALPK2	ANKRD23	AOX1	AMH	APLNR	AMOT	AMY2B	ANGPT1	BCL8	ALDH1L2	AMACR
ALPL	ANKRD29	AP1M2	AMICA1	APLN	AMPD1	AMZ1	ANGPTL1	BDKRB2	ALDH2	AMBP
ALS2CL	ANKRD2	AP3B2	AMIGO1	APOB48R	AMPH	ANGPT1	ANGPTL2	BEND4	ALDH3A1	AMDHD1
ALX4	ANKRD34B	APBA2	AMIGO2	APOBEC3B	AMT	ANGPTL1	ANGPTL4	BEX1	ALDH3B1	AMHR2
AMBP	ANKRD35	APBB3	AMN	APOBEC3C	AMY1A	ANGPTL2	ANGPTL5	BEX5	ALDH3B2	AMH
AMDHD1	ANKRD36	APCDD1L	AMPD1	APOBEC3F	AMY2A	ANGPTL4	ANK1	BHLHA15	ALDH4A1	AMICA1
AMICA1	ANKRD37	APCS	AMPH	APOBEC3G	AMY2B	ANK1	ANK2	BHLHE40	ALDH5A1	AMIGO1
AMIGO1	ANKRD43	APLNR	AMT	APOC1	AMZ1	ANK2	ANKLE1	BHMT2	ALDOC	AMIGO2
AMIGO2	ANKRD44	APLP1	AMY2B	APOC2	ANGPT1	ANK3	ANKRD13B	BICC1	ALK	AMN
AMOTL1	ANKRD56	APOA1	ANGPT1	APOD	ANGPT2	ANKFN1	ANKRD1	BICD1	ALOX12B	AMOTL1
AMOT	ANKRD6	APOA2	ANGPT2	APOE	ANGPTL1	ANKH	ANKRD22	BIRC5	ALOX12	AMOT
AMPD1	ANO1	APOA4	ANGPTL1	APOL1	ANGPTL2	ANKLE1	ANKRD29	BLK	ALOX15B	AMPH
AMPH	ANO4	APOBEC3A	ANGPTL2	APOL4	ANGPTL4	ANKRD13B	ANKRD2	BMP2	ALOX15	AMT
AMTN	ANO5	APOBEC3B	ANGPTL3	APOLD1	ANG	ANKRD1	ANKRD33	BMP3	ALOX5AP	AMY2B
AMT	ANO9	APOB	ANGPTL4	APOOL	ANK1	ANKRD22	ANKRD34B	BMP4	ALOX5	ANGPT1
AMY1A	ANPEP	APOC1	ANGPTL7	AQP1	ANK2	ANKRD26P1	ANKRD35	BMP5	ALOXE3	ANGPTL1
AMY2A	ANTXR1	APOC2	ANG	AQP3	ANK3	ANKRD29	ANKRD43	BMP6	ALPK2	ANGPTL2
AMY2B	ANTXR2	APOC3	ANK1	AQP4	ANKLE1	ANKRD2	ANKRD44	BMP7	ALPK3	ANGPTL4
AMZ1	ANXA10	APOD	ANK2	AQP5	ANKRD13B	ANKRD33	ANKRD45	BMPER	ALPL	ANGPTL6
ANGPT1	ANXA13	APOE	ANK3	AQP6	ANKRD1	ANKRD34B	ANKRD53	BMX	ALS2CL	ANGPTL7
ANGPTL1	ANXA1	APOH	ANKDD1A	AQP7P1	ANKRD22	ANKRD35	ANKRD56	BNIPL	ALS2CR8	ANG
ANGPTL2	ANXA3	APOL1	ANKRD13B	AQP9	ANKRD24	ANKRD37	ANKS1B	BPIL1	ALX1	ANK1
ANGPTL4	ANXA6	APOL4	ANKRD1	ARAP2	ANKRD29	ANKRD45	ANO1	BRSK1	ALX4	ANK2
ANGPTL7	ANXA8L2	APOLD1	ANKRD22	ARAP3	ANKRD34A	ANKRD56	ANO2	BRSK2	AMDHD1	ANKLE1
ANG	ANXA9	APOM	ANKRD24	ARC	ANKRD34B	ANKS4B	ANO3	BST2	AMDHD2	ANKRD1
ANK1	AOAH	AQP1	ANKRD29	ARHGAP11A	ANKRD35	ANO1	ANO4	BUB1	AMHR2	ANKRD20B
ANK2	AOC3	AQP2	ANKRD2	ARHGAP15	ANKRD36BP1	ANO3	ANO5	BVES	AMH	ANKRD22
ANK3	AOX1	AQP3	ANKRD34B	ARHGAP18	ANKRD37	ANO4	ANO7	C10orf107	AMICA1	ANKRD24
ANKFN1	AP3B2	AQP4	ANKRD36BP1	ARHGAP20	ANKRD44	ANO5	ANO9	C10orf116	AMIGO1	ANKRD29
ANKLE1	APBA1	AQP6	ANKRD36	ARHGAP28	ANKRD45	ANO9	ANPEP	C10orf125	AMIGO2	ANKRD33
ANKRD13B	APBA2	AQP7P1	ANKRD43	ARHGAP30	ANKRD53	ANPEP	ANTXR1	C10orf71	AMN	ANKRD34B
ANKRD1	APBB1IP	AQP7	ANKRD44	ARHGAP36	ANKRD56	ANXA10	ANTXR2	C10orf81	AMOTL1	ANKRD35
ANKRD22	APBB1	AQP9	ANKRD45	ARHGAP6	ANKRD9	ANXA13	ANTXRL	C11orf63	AMOT	ANKRD36B
ANKRD29	APC2	ARC	ANKRD56	ARHGAP9	ANKS4B	ANXA1	ANXA13	C11orf70	AMPD3	ANKRD36
ANKRD2	APCDD1L	AREG	ANKS1B	ARHGDIG	ANLN	ANXA3	ANXA1	C12orf34	AMPH	ANKRD37
ANKRD30A	APCDD1	ARG2	ANKS4B	ARHGEF16	ANO1	ANXA8L2	ANXA2P1	C12orf68	AMT	ANKRD43
ANKRD30B	APLNR	ARHGAP20	ANLN	ARHGEF5	ANO3	ANXA8	ANXA3	C12orf69	AMY1A	ANKRD44
ANKRD34A	APLN	ARHGAP33	ANO1	ARL11	ANO4	ANXA9	ANXA8L2	C13orf18	AMY2B	ANKRD45
ANKRD34B	APLP1	ARHGAP8	ANO3	ARL4C	ANO5	AOAH	ANXA8	C13orf30	AMZ1	ANKRD56
ANKRD35	APOB48R	ARHGAP9	ANO4	ARL5B	ANO9	AOC3	ANXA9	C13orf33	ANGPT1	ANKRD6
ANKRD36BP1	APOBEC2	ARHGEF16	ANO5	ARMC3	ANPEP	AOX1	AOAH	C13orf38	ANGPT2	ANKS1B
ANKRD36B	APOBEC3A	ARHGEF4	ANO9	ARMC4	ANTXR1	AP3B2	AOC2	C14orf181	ANGPTL1	ANKS4B
ANKRD43	APOBEC3B	ARL10	ANPEP	ARNTL2	ANXA10	APBA1	AOC3	C15orf21	ANGPTL2	ANLN
ANKRD44	APOBEC3D	ARL14	ANTXR1	ARPM1	ANXA13	APBA2	AOX1	C15orf27	ANGPTL4	ANO1
ANKRD55	APOBEC3F	ARL4C	ANXA13	ARPP21	ANXA1	APBB1IP	AP1M2	C15orf48	ANGPTL7	ANO3
ANKRD56	APOBEC3G	ARL4D	ANXA1	ARRB1	ANXA2P1	APC2	AP3B2	C15orf59	ANG	ANO5
ANKRD7	APOC1	ARNT2	ANXA3	ARRDC2	ANXA2P3	APCDD1L	APBA1	C16orf54	ANK1	ANO7
ANKS1B	APOC2	ARNTL2	ANXA8L2	ARSD	ANXA3	APCDD1	APBA2	C16orf89	ANK2	ANO9
ANKS6	APOD	ARPP21	ANXA8	ARSE	ANXA8L2	APLNR	APBB1IP	C17orf55	ANK3	ANPEP
ANLN	APOE	ARSE	ANXA9	ARSF	ANXA8	APLN	APC2	C17orf72	ANKH	ANTXR1
ANO1	APOL1	ARSF	AOAH	ARSI	ANXA9	APLP1	APCDD1L	C19orf20	ANKK1	ANTXR2
ANO2	APOL3	ARSI	AOC3	ARSJ	AOAH	APOB48R	APCDD1	C19orf21	ANKLE1	ANXA10
ANO3	APOL4	ART1	AOX1	ART3	AOC3	APOBEC3A	APLNR	C19orf33	ANKRD12	ANXA13
ANO4	APOL6	ART4	AP1M2	ARX	AOX1	APOBEC3B	APLN	C19orf36	ANKRD13B	ANXA1
ANO5	AQP1	ART5	AP3B2	AR	AP3B2	APOBEC3D	APLP1	C19orf51	ANKRD1	ANXA2P1
ANO7	AQP3	ARTN	APBA1	ASB2	APBA2	APOBEC3G	APOA1	C1QTNF3	ANKRD22	ANXA2P3
ANO9	AQP5	ARX	APBA2	ASB5	APBB1IP	APOB	APOB48R	C1QTNF7	ANKRD26P1	ANXA3
ANP32E	AQP7P1	AR	APBB1IP	ASCL1	APCDD1L	APOC1	APOBEC3A	C1QTNF9B	ANKRD26	ANXA6
ANPEP	AQP9	ASAM	APCDD1L	ASF1B	APCDD1	APOC2	APOBEC3B	C1orf106	ANKRD29	ANXA8L2
ANTXR1	AQPEP	ASB2	APCDD1	ASPA	APLNR	APOD	APOBEC3D	C1orf130	ANKRD30B	ANXA8
ANTXRL	ARC	ASGR1	APCS	ASPDH	APLN	APOE	APOBEC3G	C1orf150	ANKRD34A	ANXA9
ANXA13	AREG	ASGR2	APLNR	ASPHD1	APLP1	APOH	APOBEC4	C1orf168	ANKRD35	AOAH
ANXA1	ARG1	ASPA	APLN	ASPM	APOA1	APOL1	APOB	C1orf173	ANKRD36BP1	AOC3
ANXA3	ARHGAP15	ASPDH	APLP1	ASPN	APOB48R	APOL3	APOC1	C1orf175	ANKRD36	AOX1
ANXA8L2	ARHGAP20	ASPG	APOA2	ASS1	APOBEC1	APOL4	APOC2	C1orf194	ANKRD37	AP3B2
ANXA8	ARHGAP24	ASPHD1	APOB48R	ASXL2	APOBEC2	AQP1	APOD	C1orf51	ANKRD44	APBA1
ANXA9	ARHGAP26	ASPHD2	APOBEC3B	ASXL3	APOBEC3A	AQP3	APOE	C1orf63	ANKRD45	APBA2
AOAH	ARHGAP28	ASPM	APOBEC3C	ATAD3C	APOBEC3B	AQP4	APOH	C1orf64	ANKRD53	APBB1IP
AOC3	ARHGAP29	ASPN	APOBEC3D	ATCAY	APOBEC3G	AQP5	APOL1	C1orf92	ANKRD55	APBB1
AOX1	ARHGAP30	ASRGL1	APOBEC3G	ATF3	APOBEC3H	AQP9	APOL3	C1orf95	ANKRD58	APC2
AP3B2	ARHGAP31	ASTN1	APOB	ATF7IP2	APOBEC4	AREG	APOL4	C20orf103	ANKRD5	APCDD1L
APBA1	ARHGAP33	ASXL2	APOC1	ATG9B	APOB	ARG1	APOL6	C20orf114	ANKRD6	APCDD1
APBA2	ARHGAP42	ATAD3B	APOC2	ATHL1	APOC1	ARHGAP15	APOM	C20orf134	ANKRD9	APLNR
APBB1IP	ARHGAP4	ATAD3C	APOC3	ATOH8	APOC2	ARHGAP20	AQP12B	C20orf46	ANKS1A	APLN
APC2	ARHGAP8	ATF3	APOD	ATP10B	APOD	ARHGAP22	AQP3	C20orf56	ANKS1B	APLP1
APCDD1L	ARHGAP9	ATG16L2	APOE	ATP13A4	APOE	ARHGAP23	AQP4	C20orf85	ANLN	APOA1
APCDD1	ARHGEF16	ATG9B	APOH	ATP13A5	APOF	ARHGAP28	AQP5	C21orf56	ANO1	APOA2
APLNR	ARHGEF35	ATHL1	APOL1	ATP1A2	APOH	ARHGAP29	AQP6	C22orf42	ANO2	APOA4
APLN	ARHGEF37	ATOH8	APOL3	ATP1A3	APOL1	ARHGAP33	AQP7	C2CD4A	ANO3	APOB48R
APLP1	ARHGEF4	ATP10A	APOL4	ATP1A4	APOL4	ARHGAP4	AQP9	C2CD4B	ANO4	APOBEC1
APOA1	ARHGEF6	ATP13A4	APOLD1	ATP1B1	APOLD1	ARHGAP6	ARAP3	C2CD4C	ANO5	APOBEC2
APOB48R	ARL14	ATP1A2	APOM	ATP2A1	APOM	ARHGAP9	ARC	C2orf14	ANO9	APOBEC3A
APOBEC3A	ARL4D	ATP1A3	APOOL	ATP2A3	AQP1	ARHGEF16	AREG	C2orf39	ANPEP	APOBEC3B
APOBEC3B	ARMC3	ATP1B2	AQP1	ATP2B1	AQP3	ARHGEF35	ARHGAP11B	C2orf40	ANTXR1	APOBEC3C
APOBEC3C	ARMCX1	ATP2B2	AQP2	ATP2B2	AQP4	ARHGEF37	ARHGAP15	C2orf43	ANTXR2	APOBEC3D
APOBEC3D	ARMCX2	ATP2B3	AQP3	ATP2B3	AQP5	ARHGEF4	ARHGAP20	C2orf54	ANUBL1	APOBEC3G
APOBEC3F	ARMCX3	ATP6V0A4	AQP4	ATP2C2	AQP6	ARL14	ARHGAP24	C2orf62	ANXA13	APOB
APOBEC3G	ARMCX6	ATP6V0D2	AQP6	ATP6V0A4	AQP7	ARL4D	ARHGAP28	C2orf72	ANXA1	APOC1
APOB	ARNT2	ATP6V1B1	AQP7P1	ATP6V1B1	AQP9	ARMC3	ARHGAP33	C2orf88	ANXA2P1	APOC2
APOC1	ARPP21	ATP6V1G3	AQP7	ATP6V1G2	AQPEP	ARMC4	ARHGAP36	C2orf89	ANXA2P2	APOC3
APOC2	ARRDC4	ATP8A2	AQP9	ATP8A1	ARC	ARMCX1	ARHGAP42	C2	ANXA2	APOD
APOD	ARSF	ATP8B3	ARAP3	ATP8A2	AREG	ARMCX2	ARHGAP4	C3orf14	ANXA3	APOE
APOE	ARSG	ATP9A	ARC	ATP8B1	ARHGAP11A	ARNT2	ARHGAP6	C3orf15	ANXA8L2	APOH
APOF	ARSI	ATRNL1	AREG	ATP8B4	ARHGAP15	ARNTL2	ARHGAP9	C3orf57	ANXA8	APOL1
APOL1	ARSJ	AURKB	ARG2	ATRNL1	ARHGAP20	ARSE	ARHGDIG	C3orf70	ANXA9	APOL3
APOL3	ARTN	AVIL	ARGLU1	AURKA	ARHGAP22	ARSF	ARHGEF33	C3	AOAH	APOL4
APOL4	AR	AVPR1A	ARHGAP15	AURKB	ARHGAP26	ARSI	ARHGEF4	C4A	AOC3	APOLD1
APOL6	AS3MT	AVPR1B	ARHGAP22	AURKC	ARHGAP28	ARSJ	ARID3A	C4orf19	AOX1	APOM
APOLD1	ASAM	AVPR2	ARHGAP23	AVIL	ARHGAP31	ART3	ARL11	C4orf31	AP1G2	AQP10
AQP11	ASB16	AZGP1	ARHGAP28	AVPR1A	ARHGAP33	ARTN	ARL14	C4orf7	AP1M2	AQP12A
AQP1	ASB2	B3GALT2	ARHGAP30	AZGP1	ARHGAP4	ARVCF	ARL4C	C5orf23	AP1S2	AQP12B
AQP2	ASB5	B3GALT5	ARHGAP33	B3GALT2	ARHGAP6	ARX	ARL4D	C5orf30	AP1S3	AQP1
AQP3	ASB9	B3GAT1	ARHGAP42	B3GAT2	ARHGAP9	AS3MT	ARMC3	C5orf39	AP3B2	AQP2
AQP4	ASCL2	B3GNT3	ARHGAP4	B3GNT5	ARHGEF19	ASAM	ARMC4	C5orf4	APBA1	AQP3
AQP5	ASPG	B3GNT4	ARHGAP8	B3GNT7	ARHGEF33	ASB2	ARNT2	C6orf105	APBA2	AQP4
AQP6	ASPHD1	B4GALNT1	ARHGAP9	B3GNT9	ARHGEF37	ASB9	ARNTL2	C6orf138	APBB1IP	AQP5
AQP7	ASPN	B4GALNT2	ARHGEF15	B4GALNT1	ARHGEF4	ASCL1	ARRDC4	C6orf142	APBB2	AQP7
AQP9	ASPRV1	B4GALNT3	ARHGEF16	B4GALNT3	ARID3A	ASCL2	ARSE	C6orf165	APC2	AQP8
ARAP2	ASRGL1	B4GALNT4	ARHGEF19	BAAT	ARL11	ASCL4	ARSG	C6orf174	APCDD1L	AQP9
ARC	ASS1	BAALC	ARHGEF4	BAI1	ARL14	ASGR2	ARSI	C6orf222	APCDD1	ARC
AREG	ASTN1	BAAT	ARL11	BAIAP2L2	ARL4D	ASNS	ARSJ	C6orf27	APLNR	AREG
ARHGAP10	ASTN2	BACE2	ARL14	BAIAP3	ARMC3	ASPG	ARTN	C6orf97	APLN	ARG1
ARHGAP11A	ATAD3C	BAG2	ARL15	BANK1	ARMC4	ASPHD1	ARX	C6	APLP1	ARHGAP10
ARHGAP11B	ATF3	BAI1	ARL4C	BARD1	ARNT2	ASPH	AR	C7orf10	APOB48R	ARHGAP15
ARHGAP15	ATF7IP2	BAI2	ARL4D	BARX1	ARNTL2	ASPN	AS3MT	C7orf58	APOBEC3A	ARHGAP20
ARHGAP20	ATG9B	BAIAP2L1	ARL5B	BARX2	ARSE	ASPRV1	ASAM	C7orf63	APOBEC3B	ARHGAP22
ARHGAP22	ATHL1	BAIAP2L2	ARMC3	BASP1	ARSI	ASRGL1	ASB2	C7	APOBEC3D	ARHGAP23
ARHGAP25	ATOH8	BAIAP3	ARMC4	BATF2	ARSJ	ASS1	ASB9	C8orf34	APOBEC3F	ARHGAP24
ARHGAP26	ATP10A	BAMBI	ARNT2	BATF3	ART3	ASTN1	ASCL2	C8orf47	APOBEC3G	ARHGAP25
ARHGAP28	ATP10B	BANK1	ARNTL2	BBOX1	ARTN	ASTN2	ASF1B	C8orf4	APOC1	ARHGAP28
ARHGAP29	ATP12A	BARX1	ARPC1B	BCAN	ARVCF	ASXL3	ASPG	C8orf77	APOC2	ARHGAP30
ARHGAP30	ATP13A4	BARX2	ARPP21	BCAS1	ARX	ATAD3C	ASPHD1	C8orf80	APOD	ARHGAP4
ARHGAP36	ATP13A5	BASP1	ARSE	BCAT1	AR	ATCAY	ASPN	C8orf84	APOE	ARHGAP6
ARHGAP42	ATP1A2	BATF	ARSF	BCL11A	AS3MT	ATF3	ASPRV1	C9orf117	APOL1	ARHGAP8
ARHGAP6	ATP1A3	BBOX1	ARSI	BCL11B	ASAM	ATF5	ASRGL1	C9orf125	APOL3	ARHGAP9
ARHGAP9	ATP1B4	BCAN	ARSJ	BCL2A1	ASAP2	ATF7IP2	ASTL	C9orf171	APOL4	ARHGDIG
ARHGDIG	ATP2A1	BCAS1	ART5	BCL2L12	ASB2	ATG9B	ASTN1	C9orf24	APOL6	ARHGEF10
ARHGEF33	ATP2A3	BCAT1	ARX	BCMO1	ASB4	ATHL1	ASXL3	C9orf47	APOLD1	ARHGEF15
ARHGEF37	ATP2B2	BCHE	AR	BCO2	ASB9	ATOH8	ATAD3C	C9orf66	APP	ARHGEF16
ARHGEF38	ATP2C2	BCL11A	AS3MT	BDH1	ASCL1	ATP10A	ATF3	CA10	AQP11	ARHGEF19
ARHGEF4	ATP6V0A4	BCL11B	ASAM	BDKRB2	ASCL2	ATP10B	ATG9B	CA11	AQP1	ARHGEF37
ARHGEF6	ATP6V0D2	BCL2A1	ASB15	BDNF	ASF1B	ATP12A	ATHL1	CA12	AQP3	ARHGEF4
ARL11	ATP6V0E2	BCL6B	ASB2	BEAN	ASGR1	ATP13A4	ATOH8	CA13	AQP5	ARHGEF6
ARL4C	ATP6V1B1	BCMO1	ASB5	BEGAIN	ASGR2	ATP13A5	ATP10A	CA2	AQP7P1	ARID3A
ARL4D	ATP7B	BCO2	ASB9	BEND4	ASPG	ATP1A2	ATP10B	CA3	AQP9	ARL11
ARL9	ATP8A1	BDH1	ASCL1	BEST1	ASPHD1	ATP1A3	ATP11A	CA4	AQPEP	ARL14
ARMC3	ATP8A2	BDKRB1	ASF1B	BEST3	ASPHD2	ATP1B1	ATP12A	CA8	ARAP2	ARL4D
ARMCX1	ATP8B2	BDKRB2	ASGR2	BEST4	ASPH	ATP1B2	ATP13A4	CACNA1B	ARAP3	ARMC3
ARMCX2	ATP8B3	BDNF	ASPA	BEX1	ASPM	ATP2A3	ATP1A2	CACNA1D	ARC	ARMC4
ARNT2	ATRNL1	BEAN	ASPDH	BEX2	ASPN	ATP2B1	ATP1A3	CACNA1G	AREG	ARMCX1
ARNTL2	AVIL	BEND4	ASPG	BEX5	ASRGL1	ATP2C2	ATP1B2	CACNA1H	ARG1	ARMCX2
ARPP21	AXIN2	BEND6	ASPHD1	BGN	ASS1	ATP4A	ATP2A1	CACNA1S	ARGLU1	ARNT2
ARSE	AXL	BEST4	ASPHD2	BHLHE22	ASTN1	ATP6V0A4	ATP2A3	CACNA2D1	ARHGAP11A	ARNTL2
ARSG	AZGP1	BEX1	ASPM	BHLHE40	ASXL3	ATP6V0D2	ATP2B2	CACNB4	ARHGAP12	ARSE
ARSI	B3GALNT1	BEX2	ASPN	BHLHE41	ATAD3C	ATP6V0E2	ATP2B3	CACNG4	ARHGAP15	ARSG
ARSJ	B3GALT5	BEX5	ASRGL1	BHMT2	ATF3	ATP6V1B1	ATP2C2	CADM2	ARHGAP18	ARSI
ART3	B3GNT3	BGN	ASS1	BICC1	ATG9B	ATP6V1C2	ATP6V0A4	CADM3	ARHGAP19	ARSJ
ART4	B3GNT4	BHLHE22	ASTN1	BIN2	ATHL1	ATP6V1E2	ATP6V1B1	CADPS	ARHGAP20	ARTN
ARTN	B3GNT6	BHMT2	ASXL2	BIRC3	ATOH8	ATP7B	ATP6V1C2	CALCA	ARHGAP22	ARX
ARX	B3GNT7	BHMT	ASXL3	BIRC5	ATP10A	ATP8A1	ATP6V1G2	CALML3	ARHGAP23	AR
AR	B3GNT8	BICC1	ATAD2	BLK	ATP10B	ATP8A2	ATP7B	CALN1	ARHGAP24	AS3MT
AS3MT	B4GALNT1	BIK	ATAD3B	BLM	ATP11A	ATP8B3	ATP8A1	CAMK1D	ARHGAP25	ASAM
ASAH1	B4GALNT2	BIRC3	ATAD3C	BLNK	ATP12A	ATP8B4	ATP8B1	CAMK2A	ARHGAP27	ASAP3
ASAM	B4GALNT3	BIRC5	ATAD5	BMF	ATP13A4	ATRNL1	ATP8B3	CAMK2B	ARHGAP28	ASB2
ASB2	B4GALNT4	BIRC7	ATCAY	BMP2	ATP13A5	AUTS2	ATP8B4	CAMK2N1	ARHGAP29	ASB4
ASB9	B4GALT4	BLK	ATE1	BMP4	ATP1A2	AVIL	ATRNL1	CAMK2N2	ARHGAP30	ASB5
ASCL1	B4GALT6	BMP3	ATF2	BMP5	ATP1A3	AXIN2	AURKB	CAPN13	ARHGAP33	ASB9
ASCL2	BAALC	BMP4	ATF3	BMP6	ATP1B1	AXL	AURKC	CAPN3	ARHGAP39	ASCL1
ASCL4	BACH2	BMP7	ATF7IP2	BMP8A	ATP1B2	AZGP1	AVIL	CAPN6	ARHGAP42	ASCL2
ASPHD1	BAG2	BMP8A	ATG16L2	BMP8B	ATP2A3	B3GALNT1	AVPR2	CAPN9	ARHGAP4	ASGR1
ASPH	BAI1	BMP8B	ATG9B	BMPER	ATP2C2	B3GALT2	AZGP1	CAPNS2	ARHGAP6	ASGR2
ASPM	BAI2	BMPER	ATHL1	BMPR1B	ATP5EP2	B3GAT1	AZU1	CAPSL	ARHGAP8	ASPG
ASPN	BAI3	BMPR1B	ATOH8	BMX	ATP6V0A4	B3GAT2	B3GALT1	CARD11	ARHGAP9	ASPHD1
ASRGL1	BAIAP2L2	BMS1P5	ATP10A	BNC1	ATP6V0D2	B3GNT3	B3GALT2	CARTPT	ARHGDIB	ASPHD2
ASS1	BAIAP3	BMX	ATP12A	BNC2	ATP6V1B1	B3GNT4	B3GALT5	CASKIN1	ARHGDIG	ASPM
ASTN1	BAMBI	BNC1	ATP13A4	BOK	ATP6V1C2	B3GNT5	B3GAT1	CASQ1	ARHGEF15	ASPN
ASTN2	BANK1	BRS3	ATP1A2	BPIL1	ATP7B	B3GNT6	B3GNT3	CASQ2	ARHGEF16	ASRGL1
ASXL3	BARX1	BRSK1	ATP1A3	BRCA2	ATP8A1	B3GNT7	B3GNT4	CAV1	ARHGEF19	ASS1
ATAD3C	BARX2	BSND	ATP1B1	BRIP1	ATP8A2	B3GNT8	B3GNT5	CAV3	ARHGEF33	ASTN1
ATAD5	BASP1	BSPRY	ATP1B2	BRSK2	ATP8B1	B4GALNT1	B3GNT7	CBLN2	ARHGEF35	ASXL3
ATF3	BATF2	BTBD11	ATP2A1	BRWD3	ATP8B3	B4GALNT2	B3GNT8	CBX2	ARHGEF37	ATAD3C
ATF7IP2	BATF	BTBD16	ATP2A3	BSN	ATP8B4	B4GALNT3	B4GALNT1	CCDC108	ARHGEF4	ATF3
ATG9B	BBOX1	BTBD19	ATP2B2	BST1	ATRNL1	B4GALNT4	B4GALNT3	CCDC114	ARHGEF5	ATF7IP2
ATHL1	BCAM	BTLA	ATP2C2	BST2	AURKA	B4GALT6	B4GALNT4	CCDC135	ARHGEF6	ATG9B
ATOH8	BCAN	BTNL9	ATP6V0A4	BTBD11	AURKB	BAALC	B4GALT6	CCDC141	ARID4A	ATHL1
ATP10A	BCAR3	BUB1	ATP6V0D2	BTBD16	AUTS2	BAAT	BAALC	CCDC144A	ARID4B	ATOH1
ATP10B	BCAS1	BZRAP1	ATP6V1B1	BTBD17	AVIL	BACE2	BACE2	CCDC144B	ARID5B	ATOH8
ATP11A	BCAT1	C10orf107	ATP6V1C2	BTK	AVPI1	BACH2	BACH2	CCDC144NL	ARL10	ATP10A
ATP11B	BCHE	C10orf108	ATP6V1G3	BTN3A2	AVPR1A	BAG2	BAG2	CCDC17	ARL11	ATP10B
ATP12A	BCL11A	C10orf114	ATP8A1	BTNL9	AXIN2	BAI1	BAHCC1	CCDC19	ARL13B	ATP13A4
ATP13A4	BCL2A1	C10orf116	ATP8B1	BUB1B	AXL	BAI2	BAI1	CCDC42B	ARL4C	ATP1A2
ATP13A5	BCL2L10	C10orf125	ATP8B3	BUB1	AZGP1	BAI3	BAI2	CCDC60	ARL4D	ATP1A3
ATP1A2	BCL2L14	C10orf79	ATRNL1	BVES	B3GALNT1	BAIAP2L2	BAI3	CCDC65	ARL5B	ATP1B1
ATP1A3	BCL2L15	C10orf81	ATXN7L2	BZRAP1	B3GALT2	BAIAP3	BAIAP2L2	CCDC68	ARMC4	ATP1B2
ATP1A4	BCL2	C10orf99	AURKB	C10orf105	B3GALT5	BAMBI	BAIAP3	CCDC74B	ARMCX1	ATP2A3
ATP1B1	BCMO1	C11orf21	AUTS2	C10orf107	B3GAT1	BANK1	BAMBI	CCDC78	ARMCX2	ATP2B2
ATP1B2	BCO2	C11orf35	AVPR1A	C10orf10	B3GNT3	BARX1	BANK1	CCDC83	ARMCX3	ATP2B4
ATP2A1	BDH1	C11orf41	AVPR2	C10orf114	B3GNT4	BARX2	BARHL2	CCDC8	ARNT2	ATP2C2
ATP2A3	BDKRB1	C11orf45	AXIN2	C10orf116	B3GNT6	BASP1	BARX1	CCK	ARNTL2	ATP4A
ATP2B2	BDKRB2	C11orf52	AXL	C10orf11	B3GNT7	BATF2	BARX2	CCL14	ARPP21	ATP4B
ATP2B3	BDNF	C11orf70	AZGP1	C10orf125	B3GNT8	BATF3	BASP1	CCL18	ARRB1	ATP5EP2
ATP2C2	BEGAIN	C11orf86	B3GALT4	C10orf140	B4GALNT1	BATF	BATF2	CCL19	ARRDC3	ATP6V0A4
ATP6V0A4	BEND6	C11orf92	B3GALT5	C10orf35	B4GALNT2	BBOX1	BATF	CCL20	ARRDC4	ATP6V0D2
ATP6V0D2	BEND7	C11orf93	B3GAT1	C10orf58	B4GALNT3	BCAM	BBOX1	CCL21	ARSE	ATP6V0E2
ATP6V1B1	BEST2	C12orf27	B3GNT3	C10orf79	B4GALNT4	BCAN	BCAM	CCL22	ARSG	ATP6V1B1
ATP6V1C2	BEST3	C12orf36	B3GNT4	C10orf81	B4GALT6	BCAS1	BCAN	CCL2	ARSI	ATP6V1C2
ATP6V1G2	BEX1	C12orf39	B3GNT7	C10orf90	BAALC	BCAT1	BCAR4	CCL3	ARSJ	ATP7B
ATP7B	BEX2	C12orf53	B3GNT8	C11orf20	BAAT	BCHE	BCAS1	CCL4L2	ART3	ATP8A1
ATP8A1	BEX4	C12orf56	B4GALNT1	C11orf35	BACE2	BCL11A	BCAT1	CCL4	ART4	ATP8A2
ATP8A2	BEX5	C12orf59	B4GALNT2	C11orf41	BACH2	BCL11B	BCHE	CCL5	ART5	ATP8B2
ATP8B3	BFSP1	C12orf69	B4GALNT3	C11orf63	BAG2	BCL2A1	BCL11A	CCL8	ARX	ATP8B3
ATP8B4	BGN	C13orf18	B4GALNT4	C11orf70	BAI1	BCL2L14	BCL11B	CCNO	AS3MT	ATP8B4
ATRNL1	BHLHE41	C13orf33	B4GALT6	C11orf82	BAI2	BCL2L15	BCL2A1	CCNT1	ASAH1	ATP8B5P
AURKA	BICC1	C14orf105	BAALC	C11orf87	BAIAP2L2	BCL2	BCL2L10	CCR10	ASAM	ATRNL1
AURKB	BIK	C14orf132	BAAT	C11orf88	BAIAP3	BCL8	BCL2L14	CCR5	ASAP3	AURKA
AURKC	BIN1	C14orf180	BACH2	C11orf92	BAMBI	BCO2	BCL2L15	CCR7	ASB11	AURKB
AVIL	BIN2	C14orf181	BAG2	C11orf93	BANK1	BDH1	BCL2	CD163L1	ASB2	AURKC
AVPR1A	BIRC3	C14orf37	BAGE	C11orf9	BARX1	BDKRB1	BCL3	CD163	ASB4	AUTS2
AXIN2	BLK	C14orf73	BAHCC1	C12orf34	BARX2	BDKRB2	BCL8	CD164L2	ASB9	AVIL
AZGP1	BLNK	C15orf27	BAI1	C12orf39	BASP1	BDNF	BCMO1	CD177	ASCL2	AVPR1A
AZU1	BMP2	C15orf48	BAI2	C12orf59	BATF2	BEAN	BDKRB2	CD180	ASCL4	AXIN2
B3GALT5	BMP3	C15orf59	BAIAP2L1	C12orf63	BATF3	BEGAIN	BDNFOS	CD19	ASNS	AXL
B3GAT1	BMP4	C16orf74	BAIAP2L2	C13orf15	BATF	BEND4	BDNF	CD1C	ASPA	AZGP1
B3GNT3	BMP5	C16orf79	BAIAP3	C13orf18	BBOX1	BEND5	BEAN	CD22	ASPG	AZU1
B3GNT5	BMP6	C16orf89	BAMBI	C13orf26	BCAM	BEND6	BEGAIN	CD247	ASPHD1	B3GALNT1
B3GNT7	BMP7	C16orf93	BANK1	C13orf29	BCAN	BEND7	BEND4	CD24	ASPM	B3GALT2
B3GNT8	BMP8A	C17orf55	BARX2	C13orf30	BCAR4	BEST2	BEND5	CD27	ASPN	B3GALT5
B4GALNT1	BMP8B	C17orf57	BASP1	C13orf31	BCAS1	BEST3	BEND6	CD28	ASPRV1	B3GAT1
B4GALNT2	BMPR1B	C17orf87	BATF	C13orf33	BCAT1	BEX1	BEST4	CD2	ASRGL1	B3GNT3
B4GALNT3	BNC1	C18orf16	BBC3	C13orf36	BCHE	BEX2	BEX1	CD36	ASS1	B3GNT4
B4GALNT4	BNC2	C19orf20	BBOX1	C14orf132	BCL11A	BEX4	BEX2	CD38	ASTN1	B3GNT6
B4GALT6	BNIP3	C19orf21	BCAM	C14orf174	BCL11B	BEX5	BEX5	CD3D	ASTN2	B3GNT7
BAALC	BNIPL	C19orf33	BCAN	C14orf180	BCL2A1	BFSP1	BFSP1	CD3E	ASXL2	B3GNT8
BACE2	BOC	C19orf36	BCAS1	C14orf23	BCL2L14	BGN	BGN	CD5	ATAD1	B4GALNT1
BACH2	BPIL1	C19orf59	BCAT1	C15orf26	BCL2L15	BHLHE41	BHLHE41	CD69	ATAD3B	B4GALNT2
BAG2	BPIL2	C19orf76	BCHE	C15orf42	BCL2	BHMT2	BHMT2	CD6	ATAD3C	B4GALNT3
BAG4	BRCA2	C19orf77	BCL11B	C15orf48	BCL8	BHMT	BHMT	CD79A	ATAD5	B4GALNT4
BAHCC1	BRDT	C1QA	BCL2A1	C16orf59	BCMO1	BICC1	BICC1	CD79B	ATCAY	B4GALT6
BAI1	BSN	C1QB	BCL2L15	C16orf75	BDH1	BIK	BIK	CD7	ATF3	BAALC
BAI2	BSPRY	C1QC	BCL6B	C16orf79	BDKRB2	BIN2	BIN2	CD8A	ATF7IP2	BAAT
BAIAP2L2	BST1	C1QL1	BCMO1	C16orf89	BDNF	BIRC3	BIRC3	CD8B	ATG16L2	BACE2
BAIAP3	BST2	C1QL3	BCO2	C17orf107	BEAN	BIRC7	BIRC5	CD96	ATG9B	BACH2
BAMBI	BTBD11	C1QL4	BDKRB2	C17orf60	BEGAIN	BLK	BLK	CDC20B	ATHL1	BAG2
BANK1	BTBD16	C1QTNF1	BDNF	C17orf72	BEND5	BLVRB	BLNK	CDC20	ATL1	BAHCC1
BARX1	BTK	C1QTNF2	BEAN	C18orf16	BEND6	BMP2	BMF	CDC42EP5	ATOH8	BAI1
BARX2	BTN3A2	C1QTNF3	BEX1	C18orf34	BEND7	BMP3	BMP2	CDC45	ATOX1	BAI2
BASP1	BTN3A3	C1QTNF7	BEX2	C18orf56	BEST3	BMP4	BMP3	CDCA7	ATP10A	BAIAP2L2
BATF2	BTNL9	C1QTNF9B	BEX5	C19orf20	BEX1	BMP5	BMP4	CDH10	ATP10B	BAIAP3
BATF	BVES	C1R	BFSP1	C19orf21	BEX2	BMP6	BMP6	CDH17	ATP11A	BAMBI
BBOX1	BZRAP1	C1S	BGN	C19orf30	BEX4	BMP7	BMP7	CDH20	ATP11C	BANK1
BCAM	C10orf105	C1orf104	BHLHE22	C19orf36	BEX5	BMP8A	BMP8B	CDH22	ATP12A	BARX1
BCAN	C10orf10	C1orf106	BHLHE40	C19orf38	BFSP1	BMP8B	BMPER	CDH26	ATP13A4	BARX2
BCAR3	C10orf114	C1orf116	BHLHE41	C19orf51	BGN	BMPER	BMPR1B	CDH2	ATP1A2	BASP1
BCAR4	C10orf116	C1orf126	BHMT2	C1QA	BHLHA15	BMPR1B	BNC1	CDH3	ATP1A3	BATF2
BCAS1	C10orf35	C1orf130	BHMT	C1QB	BHLHE41	BMX	BNC2	CDH7	ATP1A4	BATF
BCAT1	C10orf47	C1orf133	BICC1	C1QC	BHMT2	BNC1	BNIPL	CDHR3	ATP1B1	BBOX1
BCHE	C10orf71	C1orf161	BICD1	C1QL1	BHMT	BNC2	BOC	CDHR4	ATP1B2	BCAM
BCL11A	C10orf72	C1orf168	BIN1	C1QL2	BICC1	BNIP3	BPI	CDK19	ATP2A3	BCAN
BCL11B	C10orf75	C1orf170	BIN2	C1QL3	BIK	BNIPL	BRCA1	CDK1	ATP2B1	BCAR4
BCL2A1	C10orf79	C1orf172	BIRC3	C1QL4	BIN2	BOC	BRDT	CDK5R2	ATP2B2	BCAS1
BCL2L14	C10orf81	C1orf175	BIRC5	C1QTNF1	BIRC3	BPIL1	BRIP1	CDK6	ATP2B3	BCAS4
BCL2L15	C10orf99	C1orf186	BIRC7	C1QTNF4	BIRC5	BRDT	BRSK1	CDKL5	ATP2C2	BCAT1
BCL2	C11orf16	C1orf210	BLK	C1RL	BIRC7	BRSK1	BRSK2	CDKN1A	ATP5D	BCHE
BCL8	C11orf41	C1orf213	BLNK	C1R	BLK	BRSK2	BSN	CDKN2A	ATP6V0A4	BCL11A
BDKRB2	C11orf45	C1orf21	BMF	C1S	BLNK	BSN	BSPRY	CDO1	ATP6V0D2	BCL2A1
BDNF	C11orf52	C1orf226	BMP1	C1orf106	BLVRB	BSPRY	BST1	CDT1	ATP6V0E2	BCL2L14
BEAN	C11orf53	C1orf63	BMP2	C1orf115	BMP2	BST1	BST2	CDX2	ATP6V1B1	BCL2L15
BEGAIN	C11orf63	C1orf95	BMP3	C1orf130	BMP3	BST2	BTBD11	CEACAM1	ATP6V1C2	BCL2
BEND4	C11orf70	C20orf103	BMP4	C1orf133	BMP4	BTBD11	BTBD17	CEACAM20	ATP6V1G2	BCMO1
BEND5	C11orf86	C20orf118	BMP5	C1orf158	BMP5	BTBD16	BTBD19	CEACAM22P	ATP7B	BDKRB1
BEND6	C11orf87	C20orf26	BMP6	C1orf162	BMP6	BTC	BTC	CEACAM5	ATP8A1	BDKRB2
BEND7	C11orf92	C20orf46	BMP7	C1orf168	BMP7	BTK	BTK	CEACAM6	ATP8A2	BDNF
BEST3	C11orf93	C20orf54	BMP8B	C1orf173	BMP8A	BTN1A1	BTLA	CEBPD	ATP8B1	BEAN
BEX1	C11orf9	C21orf130	BMPR1B	C1orf175	BMP8B	BTNL9	BTNL9	CECR7	ATP8B3	BEGAIN
BEX2	C12orf34	C21orf56	BMS1P5	C1orf187	BMPER	BVES	BVES	CELF4	ATP8B4	BEND4
BEX5	C12orf36	C21orf62	BNC1	C1orf192	BMPR1B	BZRAP1	C10orf105	CELF5	ATP9A	BEND5
BFSP1	C12orf53	C21orf7	BNC2	C1orf194	BNC1	C10orf105	C10orf107	CELF6	ATRNL1	BEND6
BFSP2	C12orf56	C22orf34	BOC	C1orf201	BNC2	C10orf108	C10orf10	CELSR3	AURKB	BEND7
BGN	C12orf59	C22orf45	BOP1	C1orf204	BNIP3	C10orf10	C10orf114	CEL	AURKC	BEST2
BHLHE22	C12orf68	C2CD4A	BRCA2	C1orf228	BNIPL	C10orf114	C10orf116	CENPF	AUTS2	BEST3
BHLHE40	C12orf75	C2CD4B	BRIP1	C1orf38	BOC	C10orf116	C10orf11	CENPM	AVIL	BEX1
BHLHE41	C13orf18	C2CD4C	BRS3	C1orf59	BOP1	C10orf125	C10orf140	CENPN	AVPI1	BEX2
BHMT2	C13orf29	C2orf27A	BRSK1	C1orf61	BPIL1	C10orf140	C10orf47	CEP55	AVPR1A	BEX4
BICC1	C13orf30	C2orf40	BRSK2	C1orf87	BRCA1	C10orf47	C10orf54	CES1	AVPR2	BEX5
BIK	C13orf33	C2orf54	BRWD3	C1orf88	BRDT	C10orf55	C10orf72	CES3	AWAT2	BFSP1
BIN1	C14orf132	C2orf72	BSND	C1orf92	BRIP1	C10orf72	C10orf79	CES8	AXIN2	BGN
BIN2	C14orf139	C2orf88	BSPRY	C1orf94	BRSK1	C10orf75	C10orf81	CFB	AXL	BHLHA15
BIRC3	C14orf34	C2orf89	BST1	C1orf95	BRSK2	C10orf79	C10orf82	CFC1B	AZGP1	BHLHE22
BIRC5	C14orf37	C2	BST2	C20orf103	BSPRY	C10orf81	C10orf91	CFD	B2M	BHLHE41
BLK	C14orf49	C3orf14	BTBD11	C20orf200	BST1	C10orf82	C10orf99	CFTR	B3GALNT1	BHMT2
BLM	C14orf64	C3orf36	BTBD16	C20orf203	BST2	C10orf99	C11orf16	CGA	B3GALT1	BHMT
BMP2	C14orf73	C3orf52	BTBD19	C20orf26	BTBD11	C11orf16	C11orf21	CH25H	B3GALT2	BICC1
BMP3	C15orf48	C3orf55	BTG2	C21orf125	BTBD16	C11orf41	C11orf41	CHAC1	B3GALT4	BIK
BMP4	C15orf52	C3	BTG3	C21orf130	BTC	C11orf45	C11orf52	CHAT	B3GAT1	BIN2
BMP5	C15orf59	C4A	BTK	C21orf131	BTG2	C11orf52	C11orf63	CHD5	B3GNT3	BIRC3
BMP6	C15orf62	C4BPA	BTLA	C21orf56	BTK	C11orf53	C11orf66	CHGA	B3GNT4	BIRC5
BMP7	C16orf45	C4orf12	BTNL9	C21orf62	BTNL3	C11orf63	C11orf70	CHGB	B3GNT5	BIRC7
BMP8A	C16orf54	C4orf19	BUB1B	C21orf63	BTNL8	C11orf70	C11orf85	CHI3L1	B3GNT7	BLK
BMP8B	C16orf73	C4orf31	BUB1	C21orf7	BTNL9	C11orf86	C11orf88	CHI3L2	B3GNT8	BLM
BMPER	C17orf104	C4orf48	BVES	C21orf91	BUB1B	C11orf87	C11orf92	CHIT1	B3GNT9	BLNK
BMPR1B	C17orf108	C4orf49	BZRAP1	C2CD4A	BUB1	C11orf88	C11orf93	CHKB.CPT1B	B4GALNT1	BMP2
BNC1	C17orf28	C4orf6	C10orf107	C2CD4B	BVES	C11orf92	C11orf9	CHL1	B4GALNT3	BMP3
BNC2	C17orf51	C4orf7	C10orf108	C2CD4C	BZRAP1	C11orf93	C12orf27	CHN2	B4GALNT4	BMP4
BNIPL	C17orf72	C5orf23	C10orf10	C2orf27A	C10orf107	C11orf9	C12orf34	CHODL	B4GALT6	BMP5
BOC	C17orf97	C5orf27	C10orf110	C2orf39	C10orf108	C12orf34	C12orf36	CHP2	BAALC	BMP6
BOP1	C18orf1	C5orf38	C10orf114	C2orf40	C10orf10	C12orf36	C12orf39	CHRDL1	BAAT	BMP7
BPIL1	C18orf26	C5orf46	C10orf116	C2orf50	C10orf114	C12orf40	C12orf53	CHRDL2	BACE2	BMPER
BPI	C18orf56	C5orf4	C10orf118	C2orf55	C10orf116	C12orf53	C12orf56	CHRD	BACH1	BMPR1B
BRCA1	C19orf20	C5orf62	C10orf11	C2orf62	C10orf11	C12orf54	C12orf68	CHRM1	BACH2	BMX
BRCA2	C19orf21	C6orf105	C10orf125	C2orf65	C10orf125	C12orf56	C12orf75	CHRM3	BAG2	BNC1
BRDT	C19orf33	C6orf123	C10orf140	C2orf80	C10orf72	C12orf59	C13orf15	CHRNA1	BAG4	BNC2
BRIP1	C19orf46	C6orf138	C10orf47	C2orf82	C10orf75	C12orf68	C13orf18	CHRNA2	BAGE2	BNIP3
BRSK1	C19orf51	C6orf141	C10orf72	C2orf85	C10orf79	C12orf75	C13orf29	CHRNA3	BAGE	BNIPL
BRSK2	C19orf57	C6orf168	C10orf79	C2orf88	C10orf81	C13orf18	C13orf30	CHRNA5	BAHCC1	BOC
BSN	C19orf59	C6orf174	C10orf81	C2orf89	C10orf82	C13orf29	C13orf33	CHRNB2	BAI1	BOLL
BST2	C1QA	C6orf176	C10orf99	C2	C10orf95	C13orf30	C13orf36	CHST2	BAI2	BOP1
BTBD11	C1QB	C6orf222	C11orf41	C3AR1	C10orf99	C13orf33	C14orf105	CHST6	BAI3	BPIL1
BTC	C1QC	C6orf223	C11orf45	C3orf14	C11orf16	C13orf36	C14orf132	CHST8	BAIAP2L1	BPI
BTG2	C1QL1	C6orf26	C11orf54	C3orf15	C11orf41	C14orf132	C14orf139	CHST9	BAIAP2L2	BRIP1
BTG3	C1QL2	C6orf27	C11orf63	C3orf16	C11orf45	C14orf139	C14orf174	CIB2	BAIAP3	BRSK1
BTK	C1QTNF1	C6orf41	C11orf92	C3orf57	C11orf52	C14orf162	C14orf176	CILP2	BAMBI	BRSK2
BTLA	C1QTNF3	C6	C11orf93	C3orf70	C11orf53	C14orf37	C14orf37	CITED1	BANK1	BSN
BTNL9	C1QTNF6	C7orf10	C11orf9	C3	C11orf63	C14orf73	C14orf73	CKMT1A	BARD1	BSPRY
BUB1B	C1QTNF9B	C7orf53	C12orf27	C4A	C11orf66	C15orf27	C15orf26	CKMT1B	BARX1	BST1
BUB1	C1S	C7orf68	C12orf34	C4orf12	C11orf70	C15orf42	C15orf27	CKMT2	BARX2	BST2
BVES	C1orf110	C7	C12orf36	C4orf31	C11orf82	C15orf48	C15orf48	CKM	BASP1	BTBD11
BZRAP1	C1orf113	C8G	C12orf39	C4orf47	C11orf86	C15orf52	C15orf52	CLCA2	BATF2	BTBD16
C10orf107	C1orf115	C8orf22	C12orf53	C4orf48	C11orf88	C15orf59	C15orf59	CLCA4	BATF3	BTC
C10orf108	C1orf116	C8orf31	C12orf56	C4orf49	C11orf92	C16orf45	C16orf45	CLDN10	BATF	BTK
C10orf10	C1orf130	C8orf46	C12orf59	C5AR1	C11orf93	C16orf54	C16orf54	CLDN1	BAZ2B	BTLA
C10orf110	C1orf161	C8orf47	C12orf68	C5orf23	C11orf9	C16orf73	C16orf71	CLDN2	BBC3	BTN1A1
C10orf114	C1orf162	C8orf4	C12orf69	C5orf25	C12orf27	C16orf74	C16orf73	CLDN5	BBOX1	BTNL3
C10orf116	C1orf170	C8orf79	C13orf15	C5orf38	C12orf34	C16orf89	C16orf74	CLDN7	BCAM	BTNL8
C10orf11	C1orf173	C8orf80	C13orf18	C5orf40	C12orf36	C17orf104	C16orf89	CLDN8	BCAN	BTNL9
C10orf125	C1orf175	C8orf84	C13orf33	C5orf49	C12orf39	C17orf107	C17orf104	CLEC10A	BCAR3	BUB1B
C10orf140	C1orf177	C8orf85	C13orf36	C6orf105	C12orf48	C17orf28	C17orf107	CLEC3A	BCAS1	BUB1
C10orf41	C1orf186	C9orf110	C14orf132	C6orf118	C12orf56	C17orf72	C17orf28	CLEC3B	BCAS3	BVES
C10orf47	C1orf210	C9orf125	C14orf181	C6orf138	C12orf75	C17orf76	C17orf72	CLIC3	BCAS4	BZRAP1
C10orf55	C1orf226	C9orf44	C14orf37	C6orf141	C13orf18	C17orf93	C17orf96	CLIC6	BCAT1	C10orf108
C10orf72	C1orf51	C9orf47	C14orf64	C6orf142	C13orf29	C17orf96	C18orf1	CLSTN2	BCHE	C10orf10
C10orf75	C1orf59	C9orf66	C14orf73	C6orf154	C13orf30	C17orf99	C18orf34	CMBL	BCL11A	C10orf116
C10orf79	C1orf63	C9orf68	C15orf27	C6orf15	C13orf33	C18orf1	C18orf56	CMPK2	BCL11B	C10orf11
C10orf81	C1orf64	C9orf71	C15orf48	C6orf165	C14orf105	C19orf20	C19orf21	CNKSR2	BCL2A1	C10orf125
C10orf82	C1orf68	C9	C15orf52	C6orf204	C14orf132	C19orf21	C19orf33	CNN1	BCL2	C10orf35
C10orf90	C1orf88	CA10	C15orf59	C6orf26	C14orf139	C19orf33	C19orf38	CNTD2	BCL3	C10orf41
C11orf16	C1orf97	CA1	C16orf11	C6orf27	C14orf147	C19orf36	C19orf45	CNTFR	BCL6B	C10orf47
C11orf35	C20orf103	CA3	C16orf45	C6orf81	C14orf37	C19orf46	C19orf46	CNTN1	BCL7A	C10orf55
C11orf41	C20orf114	CA4	C16orf54	C6orf97	C14orf50	C19orf51	C19orf51	CNTN2	BCL8	C10orf58
C11orf53	C20orf151	CA8	C16orf59	C6	C14orf64	C19orf57	C19orf57	CNTN4	BCO2	C10orf72
C11orf63	C20orf166	CA9	C16orf74	C7orf13	C14orf72	C19orf59	C19orf76	CNTNAP2	BDH1	C10orf75
C11orf66	C20orf54	CABP1	C16orf75	C7orf16	C14orf73	C19orf76	C19orf77	CNTNAP3	BDKRB1	C10orf79
C11orf70	C20orf85	CACNA1B	C16orf79	C7orf29	C14orf80	C19orf77	C1QA	COCH	BDKRB2	C10orf81
C11orf75	C20orf96	CACNA1C	C16orf86	C7orf31	C15orf42	C1QA	C1QB	COL10A1	BDNF	C10orf82
C11orf82	C21orf125	CACNA1D	C16orf89	C7orf41	C15orf48	C1QB	C1QC	COL11A1	BDP1	C10orf95
C11orf86	C21orf56	CACNA1E	C17orf107	C7orf46	C15orf52	C1QC	C1QL1	COL12A1	BEAN	C10orf99
C11orf88	C21orf63	CACNA1F	C17orf55	C7orf52	C15orf59	C1QL1	C1QL4	COL14A1	BEGAIN	C11orf21
C11orf92	C21orf7	CACNA1H	C17orf57	C7orf57	C16orf45	C1QL2	C1QTNF1	COL17A1	BEND4	C11orf41
C11orf93	C21orf88	CACNA2D1	C17orf60	C7orf58	C16orf54	C1QL4	C1QTNF3	COL1A1	BEND5	C11orf45
C11orf9	C2CD4A	CACNA2D4	C17orf72	C7	C16orf59	C1QTNF1	C1QTNF4	COL22A1	BEND6	C11orf52
C12orf24	C2CD4B	CACNB1	C17orf76	C8orf12	C16orf71	C1QTNF3	C1QTNF6	COL23A1	BEND7	C11orf53
C12orf34	C2CD4C	CACNB2	C17orf91	C8orf34	C16orf73	C1QTNF6	C1QTNF7	COL25A1	BEST1	C11orf63
C12orf36	C2orf39	CACNB4	C17orf96	C8orf46	C16orf74	C1QTNF7	C1R	COL27A1	BEX1	C11orf70
C12orf39	C2orf40	CACNG4	C18orf1	C8orf4	C16orf89	C1QTNF9B	C1S	COL28A1	BEX2	C11orf82
C12orf53	C2orf54	CADM3	C18orf34	C8orf56	C16orf93	C1S	C1orf114	COL2A1	BEX4	C11orf86
C12orf60	C2orf55	CADM4	C18orf54	C8orf79	C17orf104	C1orf110	C1orf115	COL3A1	BEX5	C11orf92
C12orf69	C2orf65	CADPS	C18orf56	C8orf84	C17orf107	C1orf114	C1orf116	COL4A3	BFSP1	C11orf93
C12orf75	C2orf72	CALB1	C19orf20	C9orf102	C17orf53	C1orf116	C1orf126	COL4A4	BFSP2	C11orf9
C13orf18	C2orf74	CALB2	C19orf21	C9orf109	C17orf55	C1orf125	C1orf129	COL4A6	BGLAP	C12orf27
C13orf29	C2orf77	CALCRL	C19orf26	C9orf110	C17orf57	C1orf126	C1orf130	COL5A2	BGN	C12orf34
C13orf33	C2orf81	CALCR	C19orf33	C9orf117	C17orf72	C1orf127	C1orf133	COL5A3	BHLHA15	C12orf36
C14orf115	C2orf89	CALY	C19orf38	C9orf122	C17orf76	C1orf130	C1orf150	COL7A1	BHLHB9	C12orf39
C14orf132	C2	CAMK1G	C19orf46	C9orf125	C17orf87	C1orf161	C1orf158	COL8A1	BHLHE22	C12orf75
C14orf139	C3AR1	CAMK2B	C19orf51	C9orf140	C17orf96	C1orf162	C1orf162	COL9A1	BHLHE41	C13orf18
C14orf174	C3orf14	CAMKV	C19orf69	C9orf171	C17orf97	C1orf173	C1orf168	COL9A2	BHMT2	C13orf29
C14orf180	C3orf15	CAPN11	C19orf76	C9orf24	C18orf1	C1orf186	C1orf173	COLEC11	BHMT	C13orf33
C14orf37	C3orf16	CAPN12	C19orf77	C9orf44	C19orf20	C1orf192	C1orf175	COMP	BICC1	C13orf38
C14orf49	C3orf33	CAPN13	C1QA	C9orf47	C19orf21	C1orf194	C1orf186	CORIN	BIK	C14orf105
C14orf50	C3orf34	CAPN14	C1QB	C9orf4	C19orf33	C1orf210	C1orf187	CORO6	BIN1	C14orf115
C14orf64	C3orf57	CAPN3	C1QC	C9orf64	C19orf36	C1orf226	C1orf192	COX6A2	BIN2	C14orf132
C14orf73	C3orf58	CAPN6	C1QL1	C9orf89	C19orf38	C1orf31	C1orf194	COX7A1	BIRC2	C14orf139
C15orf42	C3orf67	CAPN8	C1QL3	CA10	C19orf41	C1orf38	C1orf210	COX7B2	BIRC3	C14orf176
C15orf48	C3orf70	CAPS	C1QL4	CA11	C19orf46	C1orf51	C1orf21	CPA3	BIRC7	C14orf181
C15orf52	C3orf72	CARD11	C1QTNF1	CA12	C19orf51	C1orf53	C1orf230	CPA6	BIVM	C14orf34
C15orf59	C3	CARD14	C1QTNF3	CA14	C19orf57	C1orf59	C1orf38	CPAMD8	BLK	C14orf37
C16orf45	C4A	CARD9	C1QTNF6	CA2	C19orf59	C1orf61	C1orf59	CPB1	BLNK	C14orf49
C16orf54	C4orf19	CASC1	C1QTNF7	CA3	C19orf77	C1orf64	C1orf87	CPLX2	BLOC1S1	C14orf50
C16orf71	C4orf26	CASC5	C1R	CA4	C1QA	C1orf87	C1orf88	CPLX3	BMF	C14orf73
C16orf73	C4orf31	CASQ2	C1S	CA7	C1QB	C1orf88	C1orf92	CPM	BMI1	C15orf2
C16orf74	C4orf48	CASR	C1orf104	CA8	C1QC	C1orf95	C1orf94	CPNE5	BMP2	C15orf42
C16orf75	C4orf7	CASS4	C1orf106	CA9	C1QL2	C20orf103	C1orf95	CPNE6	BMP3	C15orf48
C16orf79	C5AR1	CATSPERG	C1orf113	CABLES1	C1QTNF1	C20orf114	C20orf103	CPNE7	BMP4	C15orf52
C16orf89	C5orf13	CBLC	C1orf114	CABP1	C1QTNF3	C20orf117	C20orf114	CPS1	BMP5	C15orf59
C16orf93	C5orf20	CBLN1	C1orf116	CABP7	C1QTNF6	C20orf118	C20orf151	CPT1B	BMP6	C16orf45
C17orf104	C5orf23	CBLN2	C1orf126	CABYR	C1QTNF7	C20orf134	C20orf185	CPXM1	BMP7	C16orf54
C17orf107	C5orf25	CBLN4	C1orf130	CACNA1A	C1S	C20orf151	C20orf186	CPXM2	BMP8A	C16orf59
C17orf28	C5orf34	CBS	C1orf133	CACNA1B	C1orf104	C20orf160	C20orf203	CPZ	BMP8B	C16orf5
C17orf37	C5orf38	CCBE1	C1orf161	CACNA1D	C1orf106	C20orf186	C20orf26	CP	BMPER	C16orf62
C17orf51	C5orf39	CCDC109B	C1orf162	CACNA1E	C1orf110	C20orf197	C20orf46	CR1	BMPR1B	C16orf73
C17orf55	C5orf46	CCDC113	C1orf168	CACNA1G	C1orf114	C20orf46	C20orf56	CR2	BMS1P5	C16orf74
C17orf58	C5orf4	CCDC136	C1orf170	CACNA1H	C1orf115	C20orf54	C20orf85	CRABP1	BMX	C16orf89
C17orf72	C5	CCDC144B	C1orf172	CACNA1I	C1orf116	C20orf56	C21orf121	CRABP2	BNC1	C17orf104
C17orf77	C6orf105	CCDC146	C1orf173	CACNA1S	C1orf125	C20orf70	C21orf128	CRIP1	BNC2	C17orf107
C17orf96	C6orf132	CCDC150	C1orf175	CACNA2D1	C1orf126	C20orf85	C21orf130	CRIP2	BNIPL	C17orf28
C17orf97	C6orf141	CCDC151	C1orf183	CACNA2D2	C1orf130	C21orf121	C21orf15	CRISP2	BOC	C17orf37
C18orf1	C6orf142	CCDC3	C1orf186	CACNA2D3	C1orf133	C21orf125	C21orf29	CRISP3	BOK	C17orf57
C18orf34	C6orf150	CCDC48	C1orf190	CACNA2D4	C1orf135	C21orf15	C21orf34	CRISPLD1	BOP1	C17orf72
C18orf54	C6orf15	CCDC57	C1orf192	CACNB2	C1orf158	C21orf29	C21orf56	CRLF1	BPIL2	C17orf73
C18orf56	C6orf168	CCDC64B	C1orf210	CACNB3	C1orf161	C21orf56	C21orf62	CRTAC1	BPI	C17orf76
C19orf20	C6orf174	CCDC64	C1orf213	CACNG2	C1orf162	C21orf63	C21orf63	CRYAB	BRCA2	C17orf77
C19orf21	C6orf223	CCDC65	C1orf21	CACNG3	C1orf168	C21orf90	C21orf82	CRYBA2	BRIP1	C17orf78
C19orf33	C6orf225	CCDC74B	C1orf226	CACNG4	C1orf170	C21orf91	C21orf88	CRYM	BRSK1	C17orf87
C19orf38	C6orf27	CCDC78	C1orf38	CACNG5	C1orf173	C2CD4A	C21orf90	CSDC2	BRSK2	C17orf96
C19orf51	C6orf58	CCDC80	C1orf51	CADM2	C1orf175	C2CD4B	C22orf15	CSF2RB	BRWD3	C17orf97
C19orf57	C6orf97	CCDC81	C1orf54	CADM3	C1orf192	C2CD4C	C22orf36	CSF3	BSN	C18orf1
C19orf59	C7orf10	CCDC84	C1orf58	CADPS2	C1orf194	C2orf15	C2CD4A	CSMD1	BSPRY	C18orf26
C1GALT1	C7orf13	CCDC85A	C1orf59	CADPS	C1orf204	C2orf39	C2CD4B	CSMD2	BST1	C18orf2
C1QA	C7orf29	CCDC85B	C1orf63	CALB1	C1orf210	C2orf40	C2CD4C	CSMD3	BST2	C19orf21
C1QB	C7orf46	CCDC88B	C1orf87	CALB2	C1orf21	C2orf54	C2orf39	CSPG4	BTBD11	C19orf33
C1QC	C7orf51	CCDC8	C1orf88	CALCRL	C1orf226	C2orf55	C2orf40	CSRP2	BTBD19	C19orf36
C1QL1	C7orf58	CCDC91	C1orf95	CALHM1	C1orf51	C2orf65	C2orf50	CSRP3	BTBD3	C19orf38
C1QL2	C7orf68	CCL11	C20orf103	CALN1	C1orf53	C2orf71	C2orf54	CST1	BTC	C19orf46
C1QL4	C7	CCL13	C20orf118	CALY	C1orf59	C2orf72	C2orf62	CST2	BTG2	C19orf51
C1QTNF1	C8G	CCL14.CCL15	C20orf160	CAMK1G	C1orf61	C2orf74	C2orf63	CST4	BTG3	C19orf57
C1QTNF2	C8orf42	CCL14	C20orf177	CAMK2A	C1orf63	C2orf77	C2orf65	CST6	BTK	C19orf59
C1QTNF3	C8orf4	CCL15	C20orf26	CAMK2B	C1orf87	C2orf82	C2orf70	CST7	BTLA	C19orf69
C1QTNF6	C8orf73	CCL18	C20orf46	CAMK2N1	C1orf88	C2orf84	C2orf72	CSTA	BTN2A2	C19orf76
C1QTNF7	C8orf79	CCL19	C20orf54	CAMK2N2	C1orf92	C2orf88	C2orf74	CT45A1	BTN3A1	C19orf77
C1R	C8orf84	CCL20	C21orf56	CAMK4	C1orf95	C2orf89	C2orf77	CT45A3	BTN3A2	C1QA
C1S	C9orf110	CCL21	C21orf62	CAMKK1	C20orf103	C2	C2orf84	CT45A5	BTN3A3	C1QB
C1orf105	C9orf125	CCL22	C21orf63	CAMKV	C20orf114	C3AR1	C2orf88	CTAG1B	BTNL8	C1QC
C1orf106	C9orf140	CCL26	C21orf7	CAP2	C20orf118	C3orf14	C2orf89	CTAG2	BTNL9	C1QL1
C1orf110	C9orf150	CCL28	C22orf36	CAPG	C20orf134	C3orf15	C2	CTAGE9	BVES	C1QL2
C1orf113	C9orf152	CCL2	C22orf45	CAPN13	C20orf151	C3orf16	C3AR1	CTF1	BZRAP1	C1QTNF1
C1orf115	C9orf167	CCL3L1	C2CD4A	CAPN3	C20orf186	C3orf34	C3orf14	CTGF	C10orf10	C1QTNF2
C1orf116	C9orf169	CCL3	C2CD4C	CAPSL	C20orf197	C3orf54	C3orf15	CTHRC1	C10orf110	C1QTNF3
C1orf126	C9orf172	CCL4L2	C2orf39	CAPS	C20orf26	C3orf55	C3orf32	CTNNA2	C10orf114	C1QTNF7
C1orf130	C9orf24	CCL4	C2orf40	CARD11	C20orf54	C3orf57	C3orf52	CTSW	C10orf116	C1R
C1orf133	C9orf45	CCL5	C2orf54	CARD16	C20orf56	C3orf58	C3orf55	CWH43	C10orf118	C1S
C1orf135	C9orf84	CCL8	C2orf55	CARD9	C20orf70	C3orf59	C3orf57	CX3CL1	C10orf11	C1orf103
C1orf168	C9orf98	CCNA1	C2orf58	CARNS1	C20orf85	C3orf67	C3orf67	CX3CR1	C10orf125	C1orf106
C1orf170	CA11	CCNB2	C2orf62	CARTPT	C21orf125	C3orf70	C3orf70	CXADRP2	C10orf140	C1orf110
C1orf173	CA12	CCNJL	C2orf63	CASC1	C21orf56	C3orf72	C3orf72	CXCL10	C10orf25	C1orf113
C1orf175	CA13	CCNL2	C2orf72	CASC5	C21orf63	C3	C3	CXCL11	C10orf35	C1orf114
C1orf186	CA2	CCNO	C2orf81	CASKIN1	C21orf67	C4A	C4A	CXCL12	C10orf47	C1orf115
C1orf192	CA3	CCNT1	C2orf88	CASP1	C21orf88	C4BPA	C4BPA	CXCL13	C10orf54	C1orf116
C1orf194	CA6	CCR10	C2orf89	CASP4	C22orf36	C4BPB	C4BPB	CXCL14	C10orf58	C1orf125
C1orf204	CA9	CCR1	C2	CASP8	C2CD4A	C4orf19	C4orf19	CXCL17	C10orf72	C1orf126
C1orf21	CABC1	CCR2	C3AR1	CASQ1	C2CD4B	C4orf26	C4orf31	CXCL1	C10orf81	C1orf127
C1orf226	CABLES1	CCR4	C3orf15	CASQ2	C2CD4C	C4orf31	C4orf39	CXCL2	C10orf82	C1orf130
C1orf230	CABYR	CCR5	C3orf18	CASS4	C2CD4D	C4orf48	C4orf44	CXCL3	C10orf90	C1orf133
C1orf38	CACHD1	CCR6	C3orf36	CASZ1	C2orf39	C4orf6	C4orf47	CXCL5	C10orf99	C1orf135
C1orf51	CACNA1B	CCR7	C3orf52	CAV1	C2orf40	C4orf7	C4orf48	CXCL6	C11orf20	C1orf161
C1orf59	CACNA1C	CCRL1	C3orf55	CAV2	C2orf54	C5AR1	C4orf49	CXCL9	C11orf21	C1orf162
C1orf61	CACNA1H	CD163L1	C3orf57	CBLN1	C2orf55	C5orf13	C5AR1	CXCR3	C11orf41	C1orf173
C1orf64	CACNA1S	CD163	C3orf66	CBLN2	C2orf72	C5orf23	C5orf13	CXCR5	C11orf63	C1orf175
C1orf88	CACNA2D1	CD177	C3orf67	CBLN3	C2orf77	C5orf38	C5orf23	CXCR6	C11orf66	C1orf183
C1orf92	CACNA2D3	CD180	C3orf72	CBLN4	C2orf84	C5orf46	C5orf38	CYBB	C11orf70	C1orf186
C1orf94	CACNB1	CD19	C3	CBR1	C2orf88	C5orf49	C5orf39	CYP1B1	C11orf75	C1orf210
C1orf95	CACNG1	CD1A	C4A	CBX2	C2orf89	C5orf4	C5orf49	CYP24A1	C11orf82	C1orf21
C20orf103	CACNG4	CD1C	C4BPA	CCBE1	C2	C5	C5orf4	CYP26A1	C11orf9	C1orf51
C20orf114	CACNG6	CD1E	C4orf12	CCDC103	C3AR1	C6orf105	C5	CYP26B1	C12orf24	C1orf59
C20orf134	CADM1	CD200R1	C4orf31	CCDC108	C3orf14	C6orf132	C6orf105	CYP27A1	C12orf34	C1orf64
C20orf152	CADM3	CD207	C4orf32	CCDC109B	C3orf15	C6orf138	C6orf118	CYP2J2	C12orf35	C1orf88
C20orf26	CADM4	CD209	C4orf39	CCDC114	C3orf55	C6orf141	C6orf123	CYP3A5	C12orf48	C1orf95
C20orf46	CADPS2	CD22	C4orf48	CCDC11	C3orf57	C6orf142	C6orf124	CYP4B1	C12orf50	C20orf103
C20orf54	CALB1	CD248	C4orf49	CCDC129	C3orf59	C6orf150	C6orf127	CYP4F11	C12orf53	C20orf114
C20orf85	CALB2	CD274	C4orf7	CCDC135	C3orf67	C6orf15	C6orf150	CYP4F12	C12orf68	C20orf117
C21orf15	CALCRL	CD27	C5AR1	CCDC141	C3orf70	C6orf165	C6orf154	CYP4F22	C12orf69	C20orf118
C21orf29	CALHM1	CD28	C5orf23	CCDC144A	C3	C6orf168	C6orf155	CYP4F2	C12orf75	C20orf151
C21orf56	CALML3	CD2	C5orf27	CCDC144B	C4A	C6orf174	C6orf15	CYP4F3	C13orf18	C20orf160
C21orf63	CALML5	CD300LG	C5orf38	CCDC144C	C4BPA	C6orf176	C6orf165	CYP4F8	C13orf29	C20orf194
C21orf88	CALN1	CD36	C5orf39	CCDC146	C4BPB	C6orf223	C6orf168	CYP4X1	C13orf33	C20orf200
C22orf36	CAMK2A	CD38	C5orf41	CCDC147	C4orf19	C6orf225	C6orf174	CYR61	C13orf36	C20orf46
C22orf41	CAMK2B	CD3D	C5orf49	CCDC150	C4orf31	C6orf26	C6orf176	CYTIP	C14orf106	C20orf54
C2CD4A	CAMK2N1	CD3E	C5orf4	CCDC152	C4orf48	C6orf27	C6orf186	CYorf15B	C14orf132	C20orf56
C2CD4B	CAMK2N2	CD3G	C5	CCDC153	C4orf7	C6orf58	C6orf223	D4S234E	C14orf139	C20orf70
C2CD4C	CAND2	CD40LG	C6orf105	CCDC154	C5AR1	C6orf97	C6orf26	DAAM2	C14orf181	C20orf85
C2CD4D	CAP2	CD5L	C6orf132	CCDC163P	C5orf23	C6	C6orf27	DAB1	C14orf34	C21orf125
C2orf14	CAPN13	CD5	C6orf138	CCDC18	C5orf27	C7orf10	C6orf52	DACH2	C14orf37	C21orf29
C2orf27A	CAPN14	CD69	C6orf154	CCDC19	C5orf34	C7orf13	C6orf97	DACT2	C14orf49	C21orf34
C2orf39	CAPN3	CD6	C6orf155	CCDC33	C5orf38	C7orf16	C6	DACT3	C14orf73	C21orf56
C2orf40	CAPN5	CD70	C6orf168	CCDC37	C5orf49	C7orf29	C7orf10	DAPL1	C15orf26	C21orf63
C2orf50	CAPN6	CD72	C6orf174	CCDC39	C5orf4	C7orf46	C7orf13	DAPP1	C15orf27	C21orf88
C2orf54	CAPN9	CD79A	C6orf176	CCDC3	C5orf55	C7orf58	C7orf51	DARC	C15orf34	C21orf90
C2orf55	CAPNS2	CD7	C6orf186	CCDC40	C5	C7orf68	C7orf57	DAZ1	C15orf48	C22orf23
C2orf62	CAPS	CD82	C6orf222	CCDC42B	C6orf103	C7	C7orf58	DBC1	C15orf52	C22orf36
C2orf65	CARD10	CD84	C6orf223	CCDC46	C6orf105	C8orf42	C7orf61	DBH	C15orf59	C22orf45
C2orf72	CARD11	CD8A	C6orf26	CCDC48	C6orf118	C8orf47	C7orf63	DCDC2	C15orf62	C2CD4A
C2orf74	CARD14	CD8B	C6orf27	CCDC64	C6orf138	C8orf4	C7	DCLK1	C16orf45	C2CD4B
C2orf77	CARD18	CD96	C6orf97	CCDC65	C6orf141	C8orf73	C8orf31	DCN	C16orf54	C2CD4C
C2orf81	CARD6	CDA	C6	CCDC78	C6orf154	C8orf79	C8orf34	DDC	C16orf73	C2CD4D
C2orf82	CARD9	CDC20B	C7orf10	CCDC80	C6orf15	C8orf80	C8orf42	DDIT4L	C16orf74	C2orf40
C2orf88	CARNS1	CDC20	C7orf31	CCDC81	C6orf165	C8orf84	C8orf47	DDN	C16orf89	C2orf54
C2orf89	CASP14	CDC25C	C7orf41	CCDC85A	C6orf168	C8orf85	C8orf4	DDR2	C17orf107	C2orf65
C2	CASQ1	CDC42BPG	C7orf47	CCDC85B	C6orf174	C9orf110	C8orf51	DDX43	C17orf28	C2orf70
C3orf14	CASQ2	CDC45	C7orf57	CCDC89	C6orf176	C9orf116	C8orf73	DEFA5	C17orf55	C2orf72
C3orf15	CASS4	CDCA2	C7orf58	CCDC8	C6orf222	C9orf122	C8orf77	DEFA6	C17orf57	C2orf74
C3orf18	CAV1	CDCA3	C7orf63	CCKBR	C6orf223	C9orf125	C8orf79	DEFB132	C17orf60	C2orf77
C3orf52	CAV3	CDCA7	C7orf68	CCK	C6orf225	C9orf140	C8orf80	DEFB1	C17orf75	C2orf82
C3orf55	CBFA2T3	CDCP1	C7	CCL14	C6orf27	C9orf150	C8orf84	DEGS2	C17orf76	C2orf84
C3orf57	CBLC	CDH11	C8G	CCL17	C6orf52	C9orf152	C8orf85	DEPDC1B	C17orf77	C2orf88
C3orf58	CBLN1	CDH12	C8orf34	CCL18	C6orf58	C9orf167	C9orf110	DEPDC1	C17orf87	C2orf89
C3orf67	CBLN2	CDH13	C8orf46	CCL19	C6orf97	C9orf169	C9orf116	DEPDC7	C17orf91	C2
C3orf70	CBR3	CDH15	C8orf47	CCL21	C6	C9orf24	C9orf117	DERL3	C17orf93	C3AR1
C3	CBS	CDH16	C8orf4	CCL22	C7orf10	C9orf45	C9orf122	DES	C17orf96	C3P1
C4A	CBX2	CDH17	C8orf73	CCL2	C7orf13	C9orf70	C9orf125	DGCR5	C17orf97	C3orf14
C4BPA	CBX6	CDH1	C8orf79	CCL3L1	C7orf41	C9orf72	C9orf135	DGKB	C18orf16	C3orf15
C4BPB	CBX7	CDH22	C8orf80	CCL3L3	C7orf57	C9orf82	C9orf140	DHDPSL	C18orf19	C3orf18
C4orf19	CC2D2A	CDH23	C8orf84	CCL3	C7orf58	C9orf84	C9orf150	DHRS2	C18orf1	C3orf32
C4orf31	CCBE1	CDH3	C8orf85	CCL4L2	C7orf68	C9orf98	C9orf152	DIO1	C18orf2	C3orf55
C4orf32	CCBP2	CDH4	C9orf100	CCL4	C7	CA10	C9orf167	DIRAS2	C18orf54	C3orf57
C4orf40	CCDC108	CDH7	C9orf102	CCL5	C8A	CA11	C9orf171	DISP2	C18orf56	C3orf67
C4orf48	CCDC113	CDHR1	C9orf110	CCL8	C8B	CA12	C9orf172	DKK1	C19orf20	C3orf70
C4orf7	CCDC114	CDHR2	C9orf125	CCNA1	C8G	CA13	C9orf24	DKK2	C19orf26	C3
C5orf20	CCDC11	CDHR3	C9orf140	CCNA2	C8orf34	CA2	C9orf45	DKK4	C19orf28	C4A
C5orf23	CCDC141	CDHR5	C9orf150	CCNB1	C8orf42	CA3	C9orf68	DLEC1	C19orf33	C4BPA
C5orf25	CCDC146	CDK3	C9orf41	CCNB2	C8orf45	CA4	C9orf98	DLGAP1	C19orf35	C4BPB
C5orf27	CCDC147	CDK5R2	C9orf45	CCND1	C8orf46	CA5A	CA10	DLGAP5	C19orf38	C4orf19
C5orf30	CCDC151	CDKL5	C9orf66	CCNJL	C8orf47	CA8	CA11	DLK1	C19orf51	C4orf31
C5orf38	CCDC152	CDKN1C	C9orf68	CCNO	C8orf4	CA9	CA12	DLK2	C19orf57	C4orf48
C5orf39	CCDC17	CDKN2A	C9orf71	CCNT1	C8orf73	CABLES1	CA14	DLX1	C19orf71	C4orf49
C5orf46	CCDC28B	CDO1	C9orf84	CCR1	C8orf79	CABP1	CA2	DLX2	C19orf76	C4orf7
C5orf49	CCDC3	CDON	CA10	CCR5	C8orf80	CABYR	CA3	DMBT1	C1QA	C5AR1
C5orf4	CCDC40	CDSN	CA12	CCR7	C8orf84	CACHD1	CA4	DMD	C1QB	C5orf23
C5	CCDC46	CDYL2	CA2	CCRL1	C8orf85	CACNA1A	CA8	DMKN	C1QC	C5orf32
C6orf105	CCDC64B	CEACAM19	CA3	CD101	C9orf110	CACNA1B	CA9	DMRTA1	C1QL1	C5orf38
C6orf114	CCDC64	CEACAM1	CA4	CD109	C9orf116	CACNA1C	CABP7	DNAH11	C1QL3	C5orf42
C6orf126	CCDC68	CEACAM4	CA8	CD14	C9orf117	CACNA1D	CABYR	DNAH12	C1QL4	C5orf4
C6orf141	CCDC69	CEBPA	CA9	CD163L1	C9orf125	CACNA1E	CACNA1A	DNAH2	C1QTNF1	C5
C6orf142	CCDC74A	CEBPB	CABP1	CD163	C9orf135	CACNA1G	CACNA1B	DNAH3	C1QTNF2	C6orf105
C6orf145	CCDC74B	CECR2	CABYR	CD180	C9orf140	CACNA1H	CACNA1C	DNAH5	C1QTNF3	C6orf138
C6orf150	CCDC78	CECR7	CACHD1	CD1C	C9orf152	CACNA1I	CACNA1D	DNAH6	C1QTNF4	C6orf141
C6orf154	CCDC80	CELF4	CACNA1C	CD1E	C9orf169	CACNA2D1	CACNA1E	DNAH8	C1QTNF6	C6orf142
C6orf155	CCDC85A	CELF5	CACNA1D	CD207	C9orf171	CACNA2D2	CACNA1F	DNAH9	C1QTNF7	C6orf154
C6orf15	CCDC88B	CELF6	CACNA1E	CD209	C9orf24	CACNA2D3	CACNA1G	DNAI1	C1RL	C6orf15
C6orf165	CCDC8	CELSR3	CACNA1H	CD22	C9orf45	CACNB4	CACNA1H	DNAI2	C1R	C6orf165
C6orf168	CCKBR	CEL	CACNA2D1	CD247	C9orf68	CACNG4	CACNA2D1	DNAJC12	C1S	C6orf168
C6orf174	CCK	CENPA	CACNA2D2	CD248	C9orf71	CADM1	CACNA2D2	DNAJC15	C1orf106	C6orf174
C6orf176	CCL11	CENPE	CACNA2D3	CD24	C9orf84	CADM3	CACNA2D3	DNAJC22	C1orf113	C6orf176
C6orf192	CCL13	CENPV	CACNB1	CD274	C9orf98	CADM4	CACNG4	DNALI1	C1orf114	C6orf186
C6orf204	CCL14	CERCAM	CACNB2	CD28	CA10	CADPS2	CACNG6	DNASE2B	C1orf115	C6orf204
C6orf211	CCL18	CES1	CACNB3	CD2	CA11	CADPS	CADM1	DNER	C1orf116	C6orf222
C6orf223	CCL19	CES3	CACNB4	CD300A	CA12	CALB1	CADM2	DOC2A	C1orf126	C6orf223
C6orf27	CCL20	CES8	CACNG4	CD300LF	CA13	CALB2	CADM3	DOCK10	C1orf130	C6orf225
C6orf97	CCL21	CFB	CADM3	CD300LG	CA14	CALCA	CADPS2	DOCK2	C1orf150	C6orf26
C6	CCL22	CFD	CADM4	CD33	CA2	CALCB	CADPS	DOCK8	C1orf162	C6orf27
C7orf10	CCL26	CFHR1	CALB1	CD36	CA3	CALCR	CALB1	DOK6	C1orf170	C6orf58
C7orf13	CCL27	CFH	CALCA	CD37	CA4	CALHM1	CALB2	DPEP1	C1orf172	C6orf97
C7orf31	CCL28	CFTR	CALCRL	CD38	CA8	CALHM3	CALHM3	DPP4	C1orf173	C6
C7orf46	CCL2	CG030	CALCR	CD3D	CA9	CALML3	CALML3	DPP6	C1orf175	C7orf10
C7orf58	CCL3L1	CGNL1	CALML3	CD3E	CABLES1	CALML5	CALML5	DPT	C1orf183	C7orf13
C7orf61	CCL3	CGN	CALN1	CD44	CABP4	CALN1	CALN1	DPY19L2	C1orf187	C7orf31
C7orf63	CCL4L2	CGREF1	CAMK1D	CD48	CABP7	CAMK1D	CALY	DPYSL4	C1orf190	C7orf41
C7	CCL4	CH25H	CAMK1G	CD4	CABYR	CAMK2B	CAMK1D	DPYS	C1orf204	C7orf58
C8orf34	CCL5	CHAC1	CAMK2B	CD52	CACHD1	CAMK2N1	CAMK1G	DRD2	C1orf210	C7orf63
C8orf42	CCL7	CHAD	CAMK2N1	CD53	CACNA1A	CAMK2N2	CAMK2B	DSC3	C1orf21	C7orf68
C8orf45	CCL8	CHAT	CAMK2N2	CD58	CACNA1B	CAMP	CAMK2N1	DSCAM	C1orf226	C7
C8orf46	CCNA1	CHD5	CAMKK1	CD5L	CACNA1C	CAND2	CAMK2N2	DSG3	C1orf228	C8G
C8orf47	CCND1	CHDH	CAND2	CD5	CACNA1D	CAP2	CAMK4	DTL	C1orf38	C8ORFK29
C8orf4	CCND2	CHGA	CAPG	CD68	CACNA1F	CAPN12	CAMKV	DTNA	C1orf51	C8orf31
C8orf73	CCNI2	CHGB	CAPN12	CD69	CACNA1G	CAPN13	CAMP	DTX1	C1orf54	C8orf42
C8orf75	CCNJL	CHI3L1	CAPN13	CD6	CACNA1H	CAPN14	CAPN12	DUOX1	C1orf59	C8orf45
C8orf79	CCNO	CHI3L2	CAPN3	CD70	CACNA1I	CAPN3	CAPN13	DUOX2	C1orf61	C8orf46
C8orf80	CCR1	CHIT1	CAPN6	CD72	CACNA2D1	CAPN5	CAPN3	DUOXA1	C1orf63	C8orf47
C8orf84	CCR2	CHKB.CPT1B	CAPN8	CD74	CACNA2D2	CAPN6	CAPN5	DUSP13	C1orf68	C8orf4
C8orf85	CCR4	CHL1	CAPS2	CD79A	CACNB1	CAPN8	CAPN6	DUSP1	C1orf85	C8orf51
C9orf109	CCR5	CHODL	CAPS	CD79B	CACNB2	CAPNS2	CAPN9	DUSP26	C1orf88	C8orf73
C9orf110	CCR6	CHRDL1	CARD11	CD83	CACNB4	CAPSL	CAPSL	DUSP27	C1orf95	C8orf79
C9orf116	CCR7	CHRDL2	CARD14	CD84	CACNG4	CAPS	CAPS	DUSP2	C20orf103	C8orf80
C9orf122	CCRL1	CHRD	CARD16	CD86	CACNG6	CARD10	CARD10	DUSP4	C20orf112	C8orf84
C9orf140	CCRL2	CHRM3	CARD6	CD8A	CADM1	CARD11	CARD11	DUSP5	C20orf114	C8orf85
C9orf150	CCRN4L	CHRNA10	CARD9	CD93	CADM2	CARD14	CARD14	DYSFIP1	C20orf134	C9orf110
C9orf152	CD14	CHRNA1	CASKIN1	CD96	CADM3	CARD18	CARD16	EAF2	C20orf200	C9orf116
C9orf169	CD163L1	CHRNA4	CASP14	CD97	CADM4	CARD6	CARD9	ECEL1	C20orf26	C9orf122
C9orf47	CD163	CHRNA6	CASP1	CD99	CADPS	CARD9	CARNS1	ECHDC3	C20orf46	C9orf125
C9orf68	CD164L2	CHRNB2	CASR	CDC20	CALB1	CASKIN1	CARTPT	ECT2L	C20orf54	C9orf130
C9orf84	CD177	CHRNB4	CASZ1	CDC25A	CALB2	CASP14	CASC1	EDA2R	C21orf129	C9orf140
C9orf98	CD180	CHST13	CATSPER1	CDC25C	CALCA	CASQ2	CASKIN1	EDARADD	C21orf130	C9orf150
CA10	CD19	CHST15	CATSPERG	CDC42EP5	CALCB	CASS4	CASP10	EDAR	C21orf15	C9orf152
CA11	CD1A	CHST1	CAV1	CDC45	CALCR	CATSPER1	CASP1	EDIL3	C21orf29	C9orf167
CA12	CD1E	CHST6	CAV2	CDC6	CALML3	CATSPERG	CASQ1	EDN1	C21orf56	C9orf169
CA13	CD200R1	CHST9	CBFA2T3	CDCA2	CALML5	CAV1	CASQ2	EDN2	C21orf63	C9orf172
CA14	CD200	CHTF18	CBLC	CDCA3	CALY	CAV2	CASR	EDN3	C21orf7	C9orf24
CA2	CD207	CIDEC	CBLN4	CDCA5	CAMK1D	CBFA2T3	CASS4	EDNRA	C21orf91	C9orf45
CA3	CD209	CILP2	CBR3	CDCA7L	CAMK2A	CBLC	CATSPERB	EDNRB	C22orf36	C9orf4
CA6	CD22	CILP	CBS	CDCA7	CAMK2B	CBLN2	CATSPERG	EEF1A2	C2CD2	C9orf68
CA8	CD244	CITED4	CBX2	CDCA8	CAMK2N1	CBR1	CAV1	EFCAB1	C2CD4C	C9orf98
CA9	CD247	CIT	CBX6	CDCP1	CAMK2N2	CBR3	CBFA2T3	EFCAB4B	C2CD4D	CA10
CAB39L	CD248	CKAP2L	CCDC109B	CDH10	CAND2	CBS	CBLC	EFHB	C2orf16	CA11
CABP4	CD24	CKB	CCDC135	CDH13	CAPN12	CBX2	CBLN1	EFHD1	C2orf40	CA12
CABP7	CD274	CKMT1A	CCDC136	CDH15	CAPN13	CBX6	CBLN2	EFNA5	C2orf54	CA13
CABYR	CD27	CKMT1B	CCDC13	CDH18	CAPN14	CCBE1	CBR3	EFNB2	C2orf55	CA1
CACHD1	CD28	CKMT2	CCDC144A	CDH19	CAPN3	CCBP2	CBS	EFNB3	C2orf65	CA2
CACNA1A	CD2	CLCN5	CCDC146	CDH1	CAPN5	CCDC108	CBX2	EFS	C2orf70	CA3
CACNA1B	CD300A	CLCNKA	CCDC148	CDH20	CAPN6	CCDC113	CCBE1	EGF	C2orf72	CA4
CACNA1C	CD300C	CLCNKB	CCDC14	CDH22	CAPN8	CCDC114	CCBP2	EGLN3	C2orf77	CA6
CACNA1D	CD300LF	CLDN10	CCDC150	CDH23	CAPN9	CCDC11	CCDC103	EGR1	C2orf81	CA8
CACNA1E	CD33	CLDN11	CCDC160	CDH3	CAPNS2	CCDC129	CCDC108	EGR2	C2orf82	CA9
CACNA1F	CD36	CLDN14	CCDC28B	CDH4	CAPSL	CCDC136	CCDC109B	EGR3	C2orf88	CAB39L
CACNA1H	CD37	CLDN16	CCDC3	CDH7	CAPS	CCDC141	CCDC113	ELAVL2	C2orf89	CABP7
CACNA1I	CD38	CLDN19	CCDC57	CDH8	CARD10	CCDC146	CCDC114	ELAVL3	C2	CABYR
CACNA2D1	CD3D	CLDN1	CCDC64B	CDH9	CARD11	CCDC150	CCDC11	ELF5	C3AR1	CACHD1
CACNA2D2	CD3E	CLDN2	CCDC64	CDHR1	CARD14	CCDC151	CCDC135	ELFN2	C3orf15	CACNA1A
CACNA2D3	CD3G	CLDN3	CCDC65	CDHR3	CARD16	CCDC152	CCDC146	ELN	C3orf18	CACNA1B
CACNB1	CD48	CLDN4	CCDC68	CDHR5	CARD9	CCDC17	CCDC151	ELOVL2	C3orf32	CACNA1C
CACNB2	CD4	CLDN5	CCDC74A	CDK18	CARNS1	CCDC19	CCDC152	ELOVL4	C3orf52	CACNA1D
CACNB4	CD52	CLDN7	CCDC74B	CDK1	CASC1	CCDC28B	CCDC153	EME2	C3orf54	CACNA1E
CACNG1	CD53	CLDN8	CCDC78	CDK5R1	CASC5	CCDC3	CCDC154	EMID1	C3orf55	CACNA1G
CACNG4	CD55	CLDN9	CCDC80	CDK5R2	CASP14	CCDC40	CCDC155	EMID2	C3orf57	CACNA1H
CACNG6	CD5	CLEC10A	CCDC84	CDK6	CASR	CCDC42B	CCDC160	EMILIN3	C3orf59	CACNA1I
CADM1	CD69	CLEC11A	CCDC85A	CDKL2	CASS4	CCDC46	CCDC17	EML5	C3orf67	CACNA2D1
CADM2	CD6	CLEC12A	CCDC85B	CDKL5	CATSPER1	CCDC48	CCDC19	EML6	C3orf70	CACNA2D2
CADM3	CD70	CLEC14A	CCDC88B	CDKN1A	CATSPERB	CCDC64B	CCDC33	EMP1	C3orf72	CACNB2
CADPS2	CD72	CLEC17A	CCDC88C	CDKN1C	CATSPERG	CCDC65	CCDC37	EMX2OS	C3orf79	CACNB4
CADPS	CD74	CLEC18A	CCDC89	CDKN2A	CAV1	CCDC68	CCDC39	EMX2	C3	CACNG3
CALB2	CD79A	CLEC18B	CCDC8	CDKN2B	CAV2	CCDC74A	CCDC3	ENHO	C4A	CACNG4
CALCA	CD79B	CLEC18C	CCL14.CCL15	CDKN2C	CBFA2T3	CCDC74B	CCDC40	ENKUR	C4orf19	CACNG6
CALCRL	CD7	CLEC3B	CCL14	CDKN3	CBLC	CCDC78	CCDC42B	ENO3	C4orf21	CADM1
CALCR	CD84	CLEC4E	CCL15	CDON	CBLN1	CCDC80	CCDC48	ENPEP	C4orf31	CADM3
CALHM1	CD86	CLEC5A	CCL17	CDR1	CBR1	CCDC85A	CCDC60	ENPP3	C4orf32	CADM4
CALML3	CD8A	CLEC7A	CCL18	CDRT4	CBR3	CCDC8	CCDC64B	ENPP6	C4orf48	CADPS
CALML5	CD8B	CLEC9A	CCL19	CDS1	CBS	CCKBR	CCDC64	ENTPD3	C4orf52	CALB1
CALN1	CD93	CLECL1	CCL20	CDSN	CBX2	CCK	CCDC65	ENTPD5	C4orf7	CALB2
CAMK1D	CD96	CLGN	CCL21	CDT1	CBX6	CCL11	CCDC67	ENTPD8	C5AR1	CALCA
CAMK1G	CDA	CLIC3	CCL22	CDYL2	CCBE1	CCL13	CCDC68	EOMES	C5orf13	CALCB
CAMK2A	CDC20B	CLIC5	CCL28	CEACAM19	CCBP2	CCL14	CCDC74A	EPHA2	C5orf20	CALCRL
CAMK2B	CDCA7	CLIC6	CCL2	CEACAM5	CCDC108	CCL17	CCDC74B	EPHA3	C5orf23	CALD1
CAMK2D	CDH11	CLIP4	CCL3L1	CEACAM6	CCDC109B	CCL18	CCDC78	EPHA5	C5orf25	CALHM1
CAMK2N1	CDH12	CLLU1	CCL3	CEBPA	CCDC113	CCL19	CCDC80	EPHA6	C5orf38	CALHM3
CAMK2N2	CDH13	CLNK	CCL4L2	CEBPD	CCDC114	CCL20	CCDC81	EPHA7	C5orf39	CALML3
CAMK4	CDH15	CLRN3	CCL4	CECR1	CCDC11	CCL21	CCDC85A	EPHB1	C5orf41	CALML5
CAMKV	CDH16	CLSPN	CCL5	CECR7	CCDC129	CCL22	CCDC87	EPHB6	C5orf42	CALN1
CAMP	CDH18	CLSTN2	CCL8	CELF3	CCDC135	CCL26	CCDC89	EPPK1	C5orf46	CALY
CAND2	CDH19	CLU	CCNA2	CELF4	CCDC136	CCL28	CCDC96	EPR1	C5orf4	CAMK1D
CAP2	CDH1	CLVS1	CCNB2	CELF5	CCDC144B	CCL2	CCIN	EPSTI1	C5orf53	CAMK2B
CAPN12	CDH22	CMBL	CCND1	CELSR1	CCDC146	CCL3L1	CCKBR	ERAP2	C5orf56	CAMK2N1
CAPN13	CDH23	CMYA5	CCND2	CELSR3	CCDC147	CCL3	CCL11	ERG	C5orf58	CAMK2N2
CAPN3	CDH26	CNDP1	CCNE1	CEND1	CCDC151	CCL4L2	CCL13	ERN2	C5orf62	CAMKV
CAPN5	CDH2	CNFN	CCNJL	CENPA	CCDC160	CCL4	CCL14	ERP27	C5	CAND2
CAPN6	CDH3	CNGA1	CCNL2	CENPE	CCDC17	CCL5	CCL17	ERVFRDE1	C6orf105	CAP2
CAPN8	CDH4	CNKSR1	CCNO	CENPF	CCDC19	CCL8	CCL18	ESM1	C6orf114	CAPN11
CAPN9	CDH5	CNN1	CCNT1	CENPI	CCDC33	CCNA1	CCL19	ESPN	C6orf124	CAPN12
CAPNS2	CDH6	CNNM1	CCR10	CENPK	CCDC37	CCNB3	CCL20	ESR1	C6orf132	CAPN13
CAPS2	CDH8	CNR1	CCR1	CENPM	CCDC39	CCND1	CCL21	ESRRG	C6orf138	CAPN14
CAPSL	CDHR1	CNR2	CCR2	CENPV	CCDC3	CCND2	CCL22	ETV1	C6orf141	CAPN3
CAPS	CDHR3	CNTFR	CCR5	CENPW	CCDC40	CCNI2	CCL25	ETV4	C6orf142	CAPN5
CARD10	CDHR4	CNTN1	CCR7	CEP55	CCDC42B	CCNJL	CCL28	ETV7	C6orf150	CAPN6
CARD11	CDK14	CNTN3	CCRL1	CERCAM	CCDC48	CCNO	CCL2	EVC2	C6orf154	CAPN8
CARD14	CDK20	CNTN4	CCRL2	CERKL	CCDC64B	CCR1	CCL3L1	EYA1	C6orf168	CAPN9
CARD16	CDK3	CNTN5	CCRN4L	CES1	CCDC64	CCR2	CCL3	EYA4	C6orf174	CAPNS2
CARD9	CDK5R1	CNTN6	CD109	CES3	CCDC65	CCR4	CCL4L2	F12	C6orf176	CAPS
CARNS1	CDK5R2	CNTNAP1	CD14	CES8	CCDC68	CCR5	CCL4	F13A1	C6orf182	CARD11
CARTPT	CDK6	CNTNAP2	CD163L1	CETP	CCDC74A	CCR6	CCL5	F2RL1	C6orf192	CARD14
CASC1	CDKN1C	CNTNAP3	CD163	CFB	CCDC78	CCR7	CCL7	F2RL2	C6orf204	CARD16
CASC5	CDKN2A	CNTNAP5	CD177	CFD	CCDC80	CCRL1	CCL8	F2RL3	C6orf218	CARD6
CASD1	CDKN2B	COBL	CD180	CFH	CCDC85A	CCRL2	CCNA1	F3	C6orf223	CARD9
CASKIN1	CDKN2C	COCH	CD19	CFI	CCDC85B	CD109	CCNB3	F5	C6orf226	CARNS1
CASP10	CDO1	COL10A1	CD1A	CFTR	CCDC8	CD14	CCND1	FABP3	C6orf26	CARTPT
CASP14	CDON	COL11A1	CD1C	CGREF1	CCDC96	CD163L1	CCND2	FABP5	C6orf27	CASC1
CASP1	CDSN	COL11A2	CD1D	CH25H	CCK	CD163	CCNE1	FABP7	C7orf10	CASC5
CASQ1	CDYL2	COL12A1	CD1E	CHAC1	CCL11	CD177	CCNE2	FADS2	C7orf13	CASKIN1
CASQ2	CEACAM19	COL13A1	CD200R1	CHADL	CCL13	CD180	CCNJL	FAHD2B	C7orf29	CASP1
CASS4	CEACAM1	COL14A1	CD200	CHAD	CCL14	CD19	CCNO	FAIM2	C7orf40	CASP5
CATSPERB	CEACAM5	COL15A1	CD207	CHAF1B	CCL15	CD1A	CCR10	FAM101A	C7orf41	CASQ1
CATSPERG	CEACAM6	COL16A1	CD209	CHAT	CCL17	CD1C	CCR1	FAM107A	C7orf46	CASQ2
CAV1	CEACAM7	COL17A1	CD22	CHCHD10	CCL18	CD1E	CCR2	FAM110B	C7orf51	CASR
CAV2	CEBPA	COL19A1	CD244	CHD5	CCL19	CD200R1	CCR5	FAM111B	C7orf52	CASS4
CBFA2T3	CEBPE	COL1A1	CD247	CHEK2	CCL20	CD200	CCR7	FAM123C	C7orf53	CATSPER1
CBLC	CECR1	COL1A2	CD248	CHGA	CCL21	CD207	CCR8	FAM131B	C7orf58	CATSPERB
CBLN1	CECR2	COL21A1	CD274	CHGB	CCL22	CD209	CCRL1	FAM135B	C7	CATSPERG
CBLN2	CELF2	COL22A1	CD27	CHI3L1	CCL24	CD226	CCRL2	FAM13AOS	C8orf31	CAV1
CBR1	CELF4	COL23A1	CD28	CHI3L2	CCL28	CD22	CCT6B	FAM150B	C8orf42	CAV2
CBR3	CELF6	COL24A1	CD2	CHIT1	CCL2	CD247	CD109	FAM154B	C8orf46	CBFA2T3
CBS	CELP	COL25A1	CD300A	CHL1	CCL3	CD248	CD14	FAM155A	C8orf48	CBLC
CBWD3	CELSR3	COL27A1	CD300C	CHN1	CCL4L2	CD24	CD163	FAM166B	C8orf4	CBLN1
CBX2	CEL	COL28A1	CD300LB	CHN2	CCL4	CD274	CD164L2	FAM167A	C8orf51	CBLN4
CBX6	CEND1	COL3A1	CD300LF	CHODL	CCL5	CD27	CD177	FAM171B	C8orf73	CBR3
CCBE1	CENPV	COL4A3	CD300LG	CHRDL1	CCL8	CD28	CD180	FAM179A	C8orf75	CBS
CCBP2	CERCAM	COL4A4	CD33	CHRDL2	CCNA1	CD2	CD1A	FAM183A	C8orf79	CBX2
CCDC103	CES1	COL4A5	CD34	CHRFAM7A	CCNA2	CD300A	CD1C	FAM189A1	C8orf80	CBX6
CCDC108	CES3	COL4A6	CD36	CHRM1	CCNB1	CD300LF	CD1E	FAM194A	C8orf84	CBX7
CCDC110	CES4	COL5A1	CD37	CHRM3	CCNB2	CD33	CD200	FAM19A2	C8orf85	CC2D2A
CCDC114	CES7	COL5A2	CD3D	CHRM4	CCND1	CD36	CD207	FAM19A5	C9orf102	CCBE1
CCDC129	CES8	COL5A3	CD3E	CHRM5	CCNE1	CD37	CD209	FAM26F	C9orf109	CCBP2
CCDC135	CETP	COL6A2	CD3G	CHRNA1	CCNE2	CD38	CD22	FAM38B	C9orf110	CCDC106
CCDC141	CFB	COL6A3	CD40LG	CHRNA2	CCNI2	CD3D	CD247	FAM3B	C9orf116	CCDC110
CCDC144A	CFD	COL7A1	CD44	CHRNA3	CCNJL	CD3E	CD248	FAM3D	C9orf125	CCDC113
CCDC144B	CFH	COL8A1	CD48	CHRNA4	CCNO	CD3G	CD24	FAM46B	C9orf140	CCDC122
CCDC147	CFI	COL8A2	CD4	CHRNA5	CCR10	CD40	CD274	FAM55D	C9orf150	CCDC136
CCDC150	CFP	COL9A2	CD52	CHRNA7	CCR1	CD48	CD27	FAM57B	C9orf167	CCDC141
CCDC151	CFTR	COL9A3	CD53	CHRNA9	CCR2	CD4	CD2	FAM5C	C9orf169	CCDC144B
CCDC153	CGB5	COLEC10	CD5L	CHRNB2	CCR4	CD52	CD300A	FAM65B	C9orf3	CCDC146
CCDC160	CGB8	COLEC11	CD5	CHST1	CCR5	CD53	CD300LF	FAM66D	C9orf41	CCDC148
CCDC18	CGB	COLEC12	CD68	CHST6	CCR6	CD5	CD300LG	FAM81A	C9orf45	CCDC150
CCDC19	CGNL1	COLQ	CD69	CHST8	CCR7	CD69	CD33	FAM81B	C9orf47	CCDC152
CCDC30	CGN	COMP	CD6	CHST9	CCRL1	CD6	CD36	FAM83D	C9orf72	CCDC17
CCDC39	CGREF1	CORO2A	CD70	CHSY3	CCRL2	CD70	CD37	FAM83E	C9orf84	CCDC19
CCDC3	CH25H	CORO2B	CD72	CIITA	CD101	CD72	CD38	FAM83F	C9orf89	CCDC3
CCDC40	CHAC1	CORO6	CD74	CILP2	CD109	CD74	CD3D	FAM86B1	C9orf93	CCDC40
CCDC42B	CHADL	COX4I2	CD79A	CILP	CD14	CD79A	CD3E	FAM92B	C9orf98	CCDC46
CCDC46	CHAD	COX7A1	CD79B	CISH	CD163L1	CD79B	CD40	FAM95B1	CA10	CCDC48
CCDC48	CHCHD10	CPA3	CD7	CITED1	CD163	CD7	CD44	FANCA	CA11	CCDC60
CCDC65	CHDH	CPA4	CD82	CITED4	CD164L2	CD80	CD48	FAP	CA12	CCDC64B
CCDC67	CHGA	CPA6	CD83	CKAP2L	CD177	CD84	CD4	FAT2	CA13	CCDC68
CCDC68	CHGB	CPB1	CD84	CKMT1A	CD180	CD86	CD52	FAT3	CA14	CCDC69
CCDC69	CHI3L1	CPB2	CD86	CKMT1B	CD19	CD8A	CD53	FAT4	CA2	CCDC74A
CCDC74A	CHI3L2	CPEB1	CD8A	CKMT2	CD1A	CD8B	CD55	FBLL1	CA5B	CCDC78
CCDC74B	CHIT1	CPE	CD8B	CKS2	CD1B	CD96	CD5	FBLN2	CA6	CCDC80
CCDC78	CHKB.CPT1B	CPLX1	CD93	CLCA4	CD1C	CD9	CD68	FBN2	CA8	CCDC85A
CCDC80	CHL1	CPLX2	CD96	CLCF1	CD1D	CDA	CD69	FBXL16	CA9	CCDC88A
CCDC85A	CHMP4C	CPLX3	CDA	CLCN4	CD1E	CDC20B	CD6	FBXL2	CABLES1	CCDC88B
CCDC85B	CHN1	CPN1	CDC20	CLDN10	CD200R1	CDC42EP5	CD70	FBXO17	CABP1	CCDC8
CCDC88A	CHODL	CPN2	CDC42BPG	CLDN11	CD207	CDH11	CD74	FBXO27	CABP4	CCKAR
CCDC89	CHP2	CPNE4	CDC42EP5	CLDN1	CD209	CDH12	CD79A	FBXO2	CABP7	CCKBR
CCDC8	CHPT1	CPNE5	CDC6	CLDN3	CD22	CDH13	CD79B	FBXO40	CABYR	CCK
CCDC96	CHRDL1	CPNE7	CDCA2	CLEC10A	CD247	CDH17	CD7	FCER2	CACHD1	CCL11
CCKBR	CHRDL2	CPS1	CDCA3	CLEC17A	CD248	CDH18	CD82	FCGBP	CACNA1A	CCL13
CCL11	CHRD	CPT1B	CDCA5	CLEC18A	CD24	CDH19	CD84	FCHO1	CACNA1B	CCL14.CCL15
CCL13	CHRM3	CPT1C	CDCA7L	CLEC18B	CD274	CDH22	CD86	FCRL3	CACNA1C	CCL14
CCL14	CHRNA1	CPVL	CDCA7	CLEC18C	CD27	CDH23	CD8A	FCRL5	CACNA1D	CCL15
CCL15	CHRNA3	CPXM1	CDCA8	CLEC2B	CD28	CDH26	CD8B	FCRLA	CACNA1E	CCL18
CCL17	CHRNA5	CPXM2	CDCP1	CLEC2L	CD2	CDH2	CD96	FERMT1	CACNA1G	CCL19
CCL18	CHRNA6	CPZ	CDH11	CLEC3B	CD300A	CDH3	CDA	FEV	CACNA1H	CCL20
CCL19	CHRNA9	CP	CDH13	CLEC4E	CD300C	CDH4	CDC20B	FEZF2	CACNA1I	CCL21
CCL20	CHRNB1	CR1	CDH16	CLEC4F	CD300E	CDH6	CDC20	FFAR2	CACNA2D1	CCL22
CCL21	CHRNB2	CR2	CDH17	CLEC4GP1	CD300LB	CDH8	CDC25C	FGA	CACNA2D2	CCL23
CCL22	CHRNB4	CRABP1	CDH19	CLEC4G	CD300LF	CDHR1	CDC26	FGB	CACNA2D3	CCL24
CCL26	CHRND	CRABP2	CDH1	CLEC5A	CD302	CDHR3	CDC42EP5	FGF12	CACNA2D4	CCL25
CCL28	CHRNE	CRB2	CDH22	CLEC7A	CD33	CDHR4	CDC45	FGF14	CACNB2	CCL26
CCL2	CHRNG	CREB3L1	CDH23	CLEC9A	CD36	CDK14	CDCA2	FGF2	CACNG4	CCL28
CCL3L1	CHST10	CREB3L3	CDH2	CLGN	CD37	CDK18	CDCA7	FGF7	CACNG7	CCL2
CCL3	CHST11	CREG2	CDH3	CLIC1	CD38	CDK5R2	CDCP1	FGFBP1	CADM1	CCL3L1
CCL4L2	CHST1	CRHBP	CDH4	CLIC6	CD3D	CDK5RAP2	CDH11	FGFR2	CADM3	CCL3L3
CCL4	CHST2	CRHR1	CDH5	CLMN	CD3E	CDK6	CDH12	FGFR3	CADM4	CCL3
CCL5	CHST6	CRHR2	CDH6	CLOCK	CD3G	CDKL2	CDH13	FGL1	CADPS2	CCL4L2
CCL7	CHST7	CRIP1	CDH9	CLSPN	CD40	CDKL5	CDH16	FHAD1	CADPS	CCL4
CCL8	CHST9	CRIP3	CDHR1	CLSTN2	CD48	CDKN1C	CDH17	FHL1	CALB2	CCL5
CCNA1	CHSY3	CRISPLD1	CDHR2	CLUL1	CD4	CDKN2A	CDH18	FHL2	CALCRL	CCL7
CCNA2	CIB2	CRISPLD2	CDHR3	CLU	CD52	CDKN2B	CDH19	FIBIN	CALCR	CCL8
CCNB2	CIDEA	CRLF1	CDHR5	CLVS1	CD53	CDO1	CDH20	FILIP1L	CALHM2	CCNA1
CCNB3	CIITA	CROCCL2	CDK1	CLVS2	CD55	CDON	CDH22	FILIP1	CALML3	CCNA2
CCND1	CILP2	CRP	CDK3	CMAH	CD5	CDSN	CDH23	FKBP10	CALML5	CCND2
CCNE1	CILP	CRTAC1	CDKL1	CMBL	CD68	CDX1	CDH24	FKBP1B	CALN1	CCNE1
CCNE2	CITED4	CRTAM	CDKL5	CMKLR1	CD69	CDX2	CDH2	FLG	CAMK1D	CCNE2
CCNI2	CKB	CRYAA	CDKN1A	CMPK2	CD6	CDYL2	CDH3	FLJ26850	CAMK1G	CCNI2
CCNJL	CKMT1A	CRYAB	CDKN1C	CMTM5	CD70	CEACAM19	CDH4	FLJ44635	CAMK1	CCNJL
CCNO	CKMT1B	CRYBB3	CDKN2A	CMTM7	CD72	CEACAM1	CDH6	FLJ45445	CAMK2A	CCNO
CCNT1	CKMT2	CRYGS	CDKN2B	CMYA5	CD74	CEACAM5	CDH8	FLNA	CAMK2B	CCR10
CCR1	CKM	CRYM	CDKN2C	CNDP1	CD79A	CEACAM6	CDHR1	FLNC	CAMK2N1	CCR1
CCR2	CLCA2	CSAD	CDKN3	CNGA3	CD79B	CEACAM7	CDHR3	FLRT2	CAMK2N2	CCR2
CCR4	CLCA3P	CSAG1	CDO1	CNGA4	CD7	CECR1	CDHR4	FLRT3	CAMK4	CCR4
CCR5	CLCA4	CSDC2	CDON	CNGB1	CD80	CECR2	CDHR5	FLT1	CAMKK1	CCR5
CCR6	CLCF1	CSF3R	CDSN	CNKSR1	CD82	CECR7	CDK14	FMN1	CAMKV	CCR6
CCR7	CLCN1	CSMD1	CDT1	CNKSR2	CD83	CELF2	CDK5R2	FMN2	CAND2	CCR7
CCR8	CLCN4	CSMD2	CDYL2	CNN1	CD84	CELF3	CDK6	FMO2	CAP2	CCRL1
CCRL1	CLCNKA	CSPG4	CEACAM19	CNN2	CD86	CELF4	CDKL2	FMO5	CAPG	CCRL2
CD109	CLC	CST2	CEACAM1	CNNM1	CD8A	CELF6	CDKN1C	FMOD	CAPN3	CD109
CD163L1	CLDN10	CST5	CEACAM6	CNPY1	CD8B	CELP	CDKN2A	FN1	CAPN5	CD14
CD163	CLDN11	CST6	CEACAM7	CNR1	CD93	CELSR1	CDKN2B	FNDC1	CAPN6	CD160
CD164L2	CLDN14	CST7	CEBPA	CNTFR	CD96	CELSR2	CDKN2C	FNIP2	CAPNS2	CD163L1
CD177	CLDN17	CTAGE4	CEBPB	CNTF	CDA	CELSR3	CDKN3	FOLH1B	CAPS	CD163
CD180	CLDN18	CTF1	CECR1	CNTN1	CDC20B	CEL	CDO1	FOLH1	CARD10	CD177
CD19	CLDN19	CTGF	CECR2	CNTN2	CDC20	CENPV	CDON	FOSB	CARD11	CD180
CD1A	CLDN1	CTHRC1	CELF2	CNTN3	CDC25A	CERKL	CDR1	FOSL1	CARD14	CD19
CD1B	CLDN20	CTLA4	CELF4	CNTN4	CDC25C	CES1	CDR2L	FOS	CARD16	CD1C
CD1C	CLDN23	CTSE	CELF5	CNTN5	CDC42BPA	CES3	CDSN	FOXA2	CARD18	CD1D
CD1D	CLDN3	CTSK	CELF6	CNTN6	CDC42BPG	CES4	CDX1	FOXA3	CARD6	CD1E
CD1E	CLDN4	CTSW	CELSR3	CNTNAP2	CDC42EP1	CES8	CDX2	FOXD1	CARD9	CD207
CD207	CLDN5	CTTNBP2	CEL	CNTNAP3	CDC42EP5	CFB	CEACAM19	FOXD3	CARNS1	CD209
CD209	CLDN6	CTXN1	CEMP1	CNTNAP4	CDC45	CFD	CEACAM1	FOXF1	CASC4	CD226
CD22	CLDN7	CTXN2	CEND1	CNTNAP5	CDC6	CFH	CEACAM21	FOXF2	CASC5	CD22
CD247	CLDN8	CTXN3	CENPA	COBL	CDCA2	CFI	CEACAM5	FOXI1	CASKIN1	CD247
CD24	CLDN9	CUBN	CENPE	COCH	CDCA3	CFP	CEACAM6	FOXJ1	CASP10	CD248
CD274	CLEC10A	CWH43	CENPF	COL11A1	CDCA5	CFTR	CEACAM7	FOXL2	CASP14	CD24
CD27	CLEC11A	CX3CR1	CENPM	COL11A2	CDCA7	CGA	CEBPA	FOXQ1	CASP1	CD274
CD28	CLEC12A	CXADR	CENPP	COL12A1	CDCA8	CGB5	CECR1	FPR1	CASP8AP2	CD27
CD2	CLEC17A	CXCL10	CENPV	COL13A1	CDCP1	CGB	CECR2	FREM1	CASQ2	CD28
CD300LB	CLEC1A	CXCL11	CEP290	COL14A1	CDH10	CGNL1	CECR6	FREM2	CASS4	CD2
CD300LF	CLEC2B	CXCL12	CEP55	COL15A1	CDH11	CGN	CECR7	FRK	CASZ1	CD300A
CD300LG	CLEC2L	CXCL13	CEP97	COL16A1	CDH12	CGREF1	CELF2	FRMPD4	CAV1	CD300C
CD36	CLEC3B	CXCL14	CERCAM	COL17A1	CDH13	CH25H	CELF3	FRZB	CAV2	CD300E
CD37	CLEC4A	CXCL1	CERKL	COL19A1	CDH15	CHAC1	CELF4	FSIP1	CBFA2T3	CD300LF
CD38	CLEC4E	CXCL2	CES1	COL1A1	CDH16	CHAC2	CELF5	FSTL4	CBLC	CD300LG
CD3D	CLEC4G	CXCL3	CES3	COL1A2	CDH17	CHADL	CELF6	FST	CBLN1	CD302
CD3E	CLEC5A	CXCL5	CES4	COL20A1	CDH18	CHAD	CELSR3	FUT2	CBLN2	CD33
CD3G	CLEC7A	CXCL6	CES8	COL21A1	CDH1	CHD5	CEL	FUT3	CBLN4	CD36
CD40LG	CLGN	CXCL9	CETP	COL22A1	CDH20	CHD7	CEND1	FUT6	CBS	CD37
CD40	CLIC2	CXCR1	CFB	COL23A1	CDH22	CHDH	CENPA	FUT9	CBWD3	CD38
CD44	CLIC3	CXCR2P1	CFD	COL25A1	CDH23	CHGA	CENPI	FXYD1	CBX2	CD3D
CD48	CLIC5	CXCR2	CFHR1	COL27A1	CDH24	CHGB	CENPV	FYB	CBX6	CD3E
CD4	CLIC6	CXCR3	CFH	COL28A1	CDH26	CHI3L1	CENPW	FZD10	CBX7	CD3G
CD52	CLIP3	CXCR5	CFP	COL2A1	CDH2	CHI3L2	CERKL	FZD8	CC2D1A	CD40LG
CD53	CLSTN2	CXCR6	CFTR	COL3A1	CDH3	CHIA	CES1	FZD9	CCBE1	CD40
CD5	CLTCL1	CXorf30	CG030	COL4A1	CDH4	CHIT1	CES3	GABBR1	CCDC102B	CD44
CD69	CLU	CXorf57	CGNL1	COL4A2	CDH6	CHKB.CPT1B	CES8	GABBR2	CCDC103	CD48
CD6	CLVS1	CYB5R2	CGN	COL4A3	CDH8	CHL1	CFB	GABRA1	CCDC109B	CD4
CD70	CLYBL	CYBB	CGREF1	COL4A4	CDHR1	CHN1	CFC1B	GABRB3	CCDC112	CD52
CD72	CMAH	CYP11A1	CH25H	COL4A5	CDHR2	CHN2	CFD	GABRE	CCDC113	CD53
CD74	CMBL	CYP17A1	CHAC1	COL4A6	CDHR3	CHODL	CFH	GABRG1	CCDC125	CD55
CD79A	CMKLR1	CYP1A1	CHADL	COL5A1	CDHR4	CHP2	CFI	GABRG3	CCDC129	CD5L
CD79B	CMPK2	CYP1B1	CHCHD10	COL5A2	CDHR5	CHRDL1	CFTR	GABRP	CCDC136	CD5
CD7	CMTM7	CYP21A2	CHD5	COL5A3	CDK1	CHRDL2	CGREF1	GADD45B	CCDC138	CD69
CD82	CMTM8	CYP24A1	CHDH	COL6A2	CDK5R1	CHRD	CH25H	GADD45G	CCDC140	CD6
CD84	CMYA5	CYP26B1	CHEK2	COL6A3	CDK5R2	CHRFAM7A	CHAC1	GADL1	CCDC141	CD70
CD86	CNFN	CYP27B1	CHGA	COL7A1	CDK6	CHRM3	CHADL	GALM	CCDC146	CD72
CD8A	CNGA1	CYP2B6	CHGB	COL8A1	CDKL1	CHRNA1	CHAD	GALNT12	CCDC149	CD74
CD8B	CNGB1	CYP2C18	CHI3L1	COL8A2	CDKL2	CHRNA5	CHCHD10	GALNT13	CCDC14	CD79A
CD96	CNIH2	CYP2C8	CHI3L2	COL9A1	CDKN2A	CHRNA6	CHD5	GALNT14	CCDC152	CD79B
CDC14A	CNIH3	CYP2C9	CHIT1	COL9A2	CDKN2BAS	CHRNA7	CHDH	GALNTL2	CCDC18	CD7
CDC20B	CNN1	CYP2D6	CHKB.CPT1B	COL9A3	CDKN2B	CHRNA9	CHGA	GAL	CCDC19	CD80
CDC20	CNNM1	CYP2D7P1	CHL1	COLEC11	CDKN3	CHRNB2	CHGB	GAS1	CCDC24	CD84
CDC25A	CNR1	CYP2E1	CHN1	COLEC12	CDO1	CHST10	CHI3L1	GATA3	CCDC30	CD86
CDC25B	CNRIP1	CYP2J2	CHN2	COPZ2	CDON	CHST11	CHI3L2	GBP1	CCDC36	CD8A
CDC25C	CNTD1	CYP2W1	CHODL	CORO2A	CDSN	CHST1	CHIA	GBP3	CCDC3	CD8B
CDC42EP3	CNTFR	CYP39A1	CHP2	CORO6	CDT1	CHST2	CHIT1	GBP5	CCDC40	CD96
CDC42EP5	CNTN1	CYP3A4	CHRDL1	CORT	CDX2	CHST3	CHL1	GCG	CCDC41	CDA
CDC45	CNTN2	CYP3A5	CHRDL2	COX4I2	CDYL2	CHST4	CHN1	GCNT1	CCDC46	CDC20B
CDC6	CNTN4	CYP3A7	CHRD	COX7A1	CEACAM19	CHST6	CHN2	GCNT2	CCDC48	CDC20
CDC7	CNTN5	CYP46A1	CHRNA1	CPA3	CEACAM1	CHST7	CHODL	GCOM1	CCDC50	CDC25A
CDCA2	CNTNAP1	CYP4A11	CHRNA4	CPAMD8	CEACAM21	CHST8	CHP2	GC	CCDC64B	CDC25C
CDCA3	CNTNAP2	CYP4F11	CHRNA5	CPB1	CEACAM4	CHST9	CHRDL1	GDA	CCDC64	CDC42BPG
CDCA5	CNTNAP3	CYP4F12	CHRNB1	CPEB1	CEACAM5	CHSY3	CHRDL2	GDEP	CCDC68	CDC42EP3
CDCA7L	COBL	CYP4F2	CHRNB2	CPE	CEACAM6	CIB2	CHRD	GDF11	CCDC69	CDC42EP5
CDCA7	COCH	CYP4F3	CHRNB4	CPLX1	CEACAM7	CIITA	CHRM1	GDF15	CCDC74A	CDC45
CDCA8	COL10A1	CYP4X1	CHST11	CPLX2	CEACAM8	CILP2	CHRM3	GDF6	CCDC74B	CDC6
CDCP1	COL11A1	CYP8B1	CHST13	CPLX3	CEBPA	CILP	CHRNA1	GEM	CCDC75	CDCA2
CDH10	COL11A2	CYR61	CHST15	CPM	CEBPD	CITED4	CHRNA3	GFAP	CCDC76	CDCA3
CDH11	COL12A1	CYS1	CHST1	CPNE4	CEBPE	CKB	CHRNA4	GFRA1	CCDC78	CDCA5
CDH12	COL14A1	CYSLTR2	CHST2	CPNE5	CECR1	CKMT1A	CHRNA5	GFRA3	CCDC80	CDCA7
CDH15	COL15A1	CYTL1	CHST6	CPNE6	CECR2	CKMT1B	CHRNB2	GGT1	CCDC85A	CDH11
CDH18	COL16A1	CYorf15A	CHST7	CPNE7	CELF2	CKM	CHRND	GGT3P	CCDC85B	CDH12
CDH19	COL17A1	CYorf15B	CHST8	CPNE8	CELF3	CLCA2	CHRNE	GGT6	CCDC85C	CDH16
CDH1	COL19A1	D2HGDH	CHST9	CPNE9	CELF4	CLCA3P	CHRNG	GGTLC2	CCDC88A	CDH17
CDH22	COL1A1	D4S234E	CHTF18	CPPED1	CELF6	CLCA4	CHST11	GHRHR	CCDC88B	CDH19
CDH23	COL1A2	DAB1	CIB2	CPS1	CELSR2	CLCN2	CHST13	GHR	CCDC88C	CDH1
CDH26	COL21A1	DACH1	CIITA	CPT1B	CELSR3	CLCN4	CHST15	GJA3	CCDC8	CDH22
CDH2	COL22A1	DACT1	CILP	CPVL	CEL	CLCNKB	CHST1	GJB2	CCL11	CDH23
CDH3	COL23A1	DACT2	CISH	CPXM1	CENPA	CLDN10	CHST2	GJB3	CCL13	CDH2
CDH4	COL24A1	DACT3	CITED4	CPXM2	CENPE	CLDN11	CHST3	GJB4	CCL14	CDH3
CDH6	COL28A1	DAO	CIT	CPZ	CENPF	CLDN14	CHST4	GJB5	CCL18	CDH4
CDH7	COL29A1	DAPK2	CKB	CP	CENPI	CLDN16	CHST6	GJB6	CCL19	CDH6
CDHR1	COL2A1	DAPL1	CKMT1A	CR1	CENPK	CLDN18	CHST8	GLB1L3	CCL20	CDH9
CDHR3	COL3A1	DAPP1	CKMT1B	CRABP1	CENPM	CLDN19	CHST9	GLDC	CCL21	CDHR1
CDHR4	COL4A3	DARC	CKMT2	CRABP2	CENPV	CLDN1	CHSY3	GLIS1	CCL22	CDHR2
CDHR5	COL4A4	DAZ1	CLCNKA	CRB1	CENPW	CLDN20	CIB2	GLP1R	CCL27	CDHR3
CDK18	COL4A5	DBC1	CLCNKB	CRB2	CEP55	CLDN22	CIDEA	GLRB	CCL28	CDHR5
CDK1	COL4A6	DBNDD1	CLDN10	CREB3L1	CERCAM	CLDN23	CIDEC	GLYATL1	CCL2	CDK14
CDK5R2	COL5A1	DCAF12L1	CLDN11	CREG2	CERKL	CLDN2	CIITA	GLYATL2	CCL3L1	CDK1
CDK6	COL5A2	DCDC2	CLDN14	CRHBP	CES1	CLDN3	CILP2	GLYATL3	CCL3	CDK20
CDKL2	COL5A3	DCHS2	CLDN16	CRHR1	CES3	CLDN4	CILP	GNA15	CCL4L2	CDK5R1
CDKL5	COL6A1	DCLK1	CLDN19	CRH	CES4	CLDN5	CITED1	GNAL	CCL4	CDK5R2
CDKN1C	COL6A2	DCN	CLDN1	CRIP1	CES8	CLDN6	CITED4	GNAO1	CCL5	CDK6
CDKN2A	COL6A3	DCT	CLDN23	CRISPLD1	CFB	CLDN7	CKB	GNG13	CCL8	CDKL2
CDKN2B	COL6A6	DCX	CLDN2	CRISPLD2	CFD	CLDN8	CKMT1A	GNG4	CCNA1	CDKL5
CDKN3	COL8A1	DDC	CLDN3	CRLF1	CFHR1	CLDN9	CKMT1B	GNLY	CCND1	CDKN1C
CDO1	COL8A2	DDI2	CLDN4	CRTAC1	CFH	CLEC10A	CKMT2	GNMT	CCND2	CDKN2A
CDON	COL9A2	DDIT4L	CLDN5	CRTAM	CFI	CLEC11A	CLCA2	GOLGA7B	CCNE2	CDKN2BAS
CDR1	COL9A3	DDN	CLDN7	CRYAB	CFP	CLEC12A	CLCN4	GOLGA8A	CCNJL	CDKN2B
CDSN	COLEC11	DDR2	CLDN8	CRYBB1	CFTR	CLEC1A	CLCNKA	GOLGA8B	CCNO	CDNF
CDT1	COLEC12	DDX12	CLDN9	CRYBB2	CGA	CLEC2A	CLCNKB	GP2	CCNT1	CDO1
CDYL2	COLQ	DDX25	CLEC10A	CRYBG3	CGB1	CLEC2B	CLDN10	GPAT2	CCPG1	CDON
CEACAM19	COMP	DDX3Y	CLEC12A	CRYM	CGB5	CLEC2L	CLDN11	GPER	CCR10	CDR1
CEACAM1	CORIN	DDX43	CLEC14A	CSDC2	CGB7	CLEC3B	CLDN14	GPM6A	CCR1	CDR2L
CEACAM21	CORO1A	DEFA1B	CLEC18A	CSF1R	CGB8	CLEC4A	CLDN16	GPR109A	CCR2	CDS1
CEACAM5	CORO2B	DEFB1	CLEC18B	CSF1	CGB	CLEC4E	CLDN18	GPR110	CCR4	CDSN
CEACAM6	CORO6	DEGS2	CLEC18C	CSF2RA	CGNL1	CLEC5A	CLDN19	GPR116	CCR5	CDT1
CEACAM7	COX6A2	DENND1B	CLEC2B	CSF2RB	CGN	CLEC7A	CLDN1	GPR126	CCR6	CDX1
CEBPB	COX6B2	DENND2A	CLEC3B	CSF3R	CGREF1	CLGN	CLDN22	GPR128	CCR7	CDX2
CEBPD	COX7A1	DEPDC1B	CLEC4E	CSF3	CH25H	CLIC2	CLDN2	GPR133	CCRL1	CDYL2
CECR1	CPA3	DEPDC1	CLEC5A	CSMD1	CHAC1	CLIC3	CLDN5	GPR158	CCRL2	CEACAM16
CECR2	CPA4	DEPDC7	CLEC7A	CSMD2	CHADL	CLIC5	CLDN6	GPR176	CCT6P1	CEACAM19
CECR6	CPA6	DERL3	CLGN	CSMD3	CHAD	CLIC6	CLDN7	GPR183	CD101	CEACAM1
CECR7	CPAMD8	DES	CLIC2	CSPG4	CHAT	CLIP2	CLDN9	GPR37	CD109	CEACAM20
CELF2	CPE	DGAT2	CLIC3	CSPG5	CHDH	CLIP3	CLEC10A	GPR4	CD14	CEACAM3
CELF3	CPLX2	DGCR5	CLIC5	CSRNP3	CHGA	CLSPN	CLEC11A	GPR64	CD163L1	CEACAM5
CELF4	CPM	DGCR9	CLIC6	CSRP1	CHGB	CLSTN2	CLEC12A	GPR81	CD163	CEACAM6
CELF5	CPNE5	DGKG	CLIP3	CSRP2	CHI3L1	CLTCL1	CLEC18A	GPR85	CD164L2	CEACAM7
CELF6	CPNE7	DGKH	CLMN	CST1	CHI3L2	CLUL1	CLEC18B	GPR87	CD177	CEACAM8
CELSR1	CPNE8	DGKI	CLNK	CST3	CHIA	CLU	CLEC18C	GPR88	CD180	CEBPA
CELSR2	CPS1	DHDH	CLOCK	CST7	CHIT1	CMAH	CLEC2B	GPRC5A	CD19	CECR1
CELSR3	CPT1B	DHDPSL	CLRN3	CTF1	CHKB.CPT1B	CMBL	CLEC2L	GPRIN2	CD1A	CECR2
CEL	CPT1C	DHRS2	CLSTN2	CTGF	CHL1	CMKLR1	CLEC3B	GPT	CD1C	CECR6
CENPA	CPVL	DHRS9	CLUL1	CTHRC1	CHML	CMPK2	CLEC4A	GPX2	CD1D	CECR7
CENPE	CPXM1	DIAPH3	CLU	CTNNA2	CHN2	CMYA5	CLEC4E	GPX3	CD1E	CELA2A
CENPF	CPXM2	DIO1	CLVS1	CTNNA3	CHODL	CNFN	CLEC4GP1	GPX7	CD200R1	CELA3A
CENPI	CPZ	DIO2	CMAH	CTSC	CHP2	CNGA1	CLEC4G	GRAMD2	CD200	CELA3B
CENPM	CP	DIO3OS	CMBL	CTSH	CHPT1	CNGB1	CLEC4M	GRAP2	CD207	CELF2
CENPV	CR1	DIRAS1	CMKLR1	CTSK	CHRDL1	CNIH2	CLEC5A	GRASP	CD209	CELF3
CENPW	CR2	DIRAS2	CMTM1	CTSL2	CHRDL2	CNIH3	CLEC7A	GREB1	CD22	CELF4
CEP55	CRABP1	DIRAS3	CMTM3	CTSS	CHRD	CNN1	CLGN	GREM1	CD244	CELF5
CERKL	CRABP2	DISP2	CMTM7	CTXN1	CHRFAM7A	CNNM1	CLIC3	GREM2	CD247	CELF6
CES1	CRAT	DKFZp686O24166	CMYA5	CTXN3	CHRM3	CNR1	CLIC5	GRHL3	CD248	CELP
CES3	CRB2	DKK1	CNGA1	CUBN	CHRNA1	CNTD2	CLIC6	GRIA3	CD24	CELSR1
CES8	CRB3	DKK2	CNKSR1	CUX2	CHRNA3	CNTFR	CLIP3	GRIA4	CD274	CELSR2
CETP	CRCT1	DKK3	CNN1	CX3CR1	CHRNA5	CNTN1	CLPS	GRID1	CD27	CELSR3
CFB	CREB3L1	DLGAP1	CNN2	CXADR	CHRNA9	CNTN2	CLRN3	GRIK1	CD28	CEL
CFC1B	CREB5	DLGAP2	CNNM1	CXCL10	CHST10	CNTN3	CLSPN	GRIK2	CD2	CEND1
CFD	CREG2	DLGAP5	CNR1	CXCL11	CHST11	CNTN4	CLSTN2	GRIK4	CD300A	CENPA
CFH	CRIP1	DLK2	CNTD2	CXCL13	CHST1	CNTN5	CLTCL1	GRIN2C	CD300C	CENPE
CFI	CRISP3	DLL1	CNTFR	CXCL14	CHST2	CNTNAP1	CLUL1	GRIN2D	CD300LB	CENPF
CFP	CRISPLD1	DLL4	CNTF	CXCL1	CHST3	CNTNAP2	CLU	GRIN3A	CD300LF	CENPI
CFTR	CRISPLD2	DLX5	CNTN1	CXCL2	CHST4	CNTNAP3	CLVS1	GRM7	CD300LG	CENPM
CGA	CRLF1	DMBX1	CNTN3	CXCL3	CHST5	CNTNAP5	CMAH	GRPR	CD302	CEP55
CGNL1	CRMP1	DMGDH	CNTN4	CXCL5	CHST6	COBL	CMBL	GRP	CD33	CEP72
CGN	CRNN	DMKN	CNTN6	CXCL6	CHST8	COCH	CMKLR1	GRRP1	CD36	CER1
CGREF1	CRTAC1	DMP1	CNTNAP1	CXCL9	CHST9	COL10A1	CMPK2	GSDMB	CD37	CERCAM
CH25H	CRTAM	DMRT2	CNTNAP2	CXCR2P1	CHSY3	COL11A1	CMTM7	GSTA1	CD38	CES1
CHAC1	CRYAB	DMRTA1	CNTNAP3	CXCR4	CHTF18	COL11A2	CMYA5	GSTA2	CD3D	CES2
CHADL	CRYGS	DNA2	CNTNAP5	CXCR6	CIB2	COL12A1	CNFN	GSTM1	CD3E	CES3
CHAD	CRYM	DNAH11	COBLL1	CXorf1	CIDEC	COL13A1	CNGA1	GSTM2	CD3G	CES8
CHD5	CSAG1	DNAH17	COBL	CXorf21	CIITA	COL14A1	CNGA2	GSTM5	CD40LG	CETP
CHD7	CSAG2	DNAH1	COCH	CXorf57	CILP2	COL15A1	CNGA4	GSTO2	CD40	CFB
CHDH	CSAG3	DNAH5	COL10A1	CXorf64	CILP	COL16A1	CNGB1	GSTP1	CD44	CFC1B
CHGA	CSDC2	DNAH7	COL11A1	CYB561	CISH	COL17A1	CNIH2	GSTT1	CD48	CFD
CHGB	CSF1R	DNAH9	COL11A2	CYB5R2	CITED1	COL18A1	CNIH3	GSTT2	CD4	CFH
CHI3L1	CSF1	DNAJB13	COL12A1	CYBA	CITED2	COL19A1	CNKSR2	GTF2H2B	CD52	CFI
CHI3L2	CSF2RA	DNAJC12	COL14A1	CYBB	CITED4	COL1A1	CNN1	GTF2H2	CD53	CFL2
CHIT1	CSF2RB	DNAJC6	COL15A1	CYBRD1	CIT	COL1A2	CNN2	GTSE1	CD55	CFP
CHL1	CSF2	DNASE1L3	COL16A1	CYGB	CKAP2L	COL21A1	CNNM1	GTSF1	CD58	CFTR
CHN2	CSF3R	DNASE1	COL17A1	CYP11A1	CKB	COL22A1	CNPY1	GVIN1	CD5L	CG030
CHODL	CSF3	DNER	COL1A1	CYP1B1	CKMT1A	COL23A1	CNR1	GZMA	CD5	CGA
CHP2	CSGALNACT1	DNHD1	COL1A2	CYP21A2	CKMT1B	COL24A1	CNTD2	GZMK	CD68	CGB5
CHPT1	CSMD1	DNM1	COL21A1	CYP26B1	CKMT2	COL27A1	CNTFR	H19	CD69	CGB7
CHRDL1	CSMD2	DOC2A	COL22A1	CYP27A1	CKM	COL28A1	CNTN1	HAAO	CD6	CGB8
CHRDL2	CSN3	DOCK2	COL23A1	CYP27B1	CKS2	COL29A1	CNTN2	HABP2	CD70	CGB
CHRD	CSPG4	DOCK3	COL24A1	CYP27C1	CLCA2	COL2A1	CNTN3	HAGHL	CD72	CGNL1
CHRFAM7A	CSRP2	DOK5	COL27A1	CYP2C8	CLCA4	COL3A1	CNTN4	HAND2	CD74	CGN
CHRM1	CSRP3	DOK6	COL3A1	CYP2D7P1	CLCF1	COL4A3	CNTN5	HAO1	CD79A	CGREF1
CHRM3	CST1	DPEP1	COL4A1	CYP2E1	CLCN1	COL4A4	CNTN6	HAPLN1	CD79B	CH25H
CHRM4	CST4	DPF3	COL4A3	CYP2J2	CLCN4	COL4A5	CNTNAP1	HAPLN3	CD7	CHAC1
CHRNA1	CST6	DPP4	COL4A4	CYP39A1	CLCNKA	COL4A6	CNTNAP2	HAS2	CD82	CHADL
CHRNA2	CST7	DPP6	COL4A5	CYP46A1	CLCNKB	COL5A1	CNTNAP3	HAS3	CD83	CHCHD10
CHRNA3	CSTA	DPT	COL4A6	CYP4F11	CLC	COL5A2	COBLL1	HBA1	CD84	CHD5
CHRNA4	CSTB	DPY19L2P1	COL5A1	CYP4F12	CLDN10	COL5A3	COBL	HBA2	CD86	CHDH
CHRNA5	CT45A1	DPY19L2P2	COL5A2	CYP4F3	CLDN11	COL6A1	COCH	HBB	CD8A	CHFR
CHRNA9	CT45A3	DPY19L2	COL5A3	CYP4X1	CLDN18	COL6A2	COL10A1	HBEGF	CD8B	CHGA
CHRNB2	CT45A4	DPYSL3	COL6A2	CYP7B1	CLDN1	COL6A3	COL11A1	HCG26	CD93	CHGB
CHRNE	CT45A5	DPYSL4	COL6A3	CYR61	CLDN23	COL6A6	COL11A2	HCP5	CD96	CHI3L1
CHST10	CT45A6	DPYSL5	COL7A1	CYS1	CLDN2	COL7A1	COL12A1	HDAC9	CD99	CHI3L2
CHST1	CTAG1B	DPYS	COL8A1	CYSLTR1	CLDN3	COL8A1	COL13A1	HDC	CD9	CHIA
CHST2	CTAG2	DQX1	COL8A2	CYSLTR2	CLDN5	COL8A2	COL14A1	HECW1	CDA	CHIC1
CHST3	CTAGE4	DRD4	COL9A2	CYTH4	CLDN6	COL9A1	COL15A1	HECW2	CDC14A	CHIT1
CHST4	CTAGE9	DRP2	COL9A3	CYTIP	CLDN8	COL9A2	COL16A1	HEPACAM2	CDC20	CHL1
CHST6	CTCFL	DSC3	COLEC10	CYTL1	CLDN9	COL9A3	COL17A1	HERC2P2	CDC25A	CHN2
CHST8	CTF1	DSCAML1	COLEC11	CYorf15A	CLEC10A	COLEC10	COL1A1	HES2	CDC25C	CHODL
CHST9	CTGF	DSEL	COLEC12	CYorf15B	CLEC11A	COLEC11	COL1A2	HES4	CDC42BPG	CHP2
CHSY3	CTHRC1	DSP	COLQ	D4S234E	CLEC12A	COLEC12	COL21A1	HES6	CDC42EP1	CHRDL1
CIB2	CTH	DTNA	COMP	DAAM2	CLEC2A	COMP	COL22A1	HEY2	CDC42EP2	CHRDL2
CIDEA	CTLA4	DTX1	COMTD1	DAB1	CLEC2B	COMTD1	COL23A1	HFE2	CDC42EP3	CHRD
CIDEC	CTNNAL1	DUOX1	CORIN	DACH1	CLEC2L	COPZ2	COL24A1	HFE	CDC42EP4	CHRFAM7A
CIITA	CTSE	DUOX2	CORO1A	DACH2	CLEC3A	CORIN	COL25A1	HGD	CDC42EP5	CHRM1
CILP2	CTSF	DUSP15	CORO2A	DACT2	CLEC3B	CORO1A	COL27A1	HGF	CDC45	CHRM2
CILP	CTSG	DUSP1	CORO2B	DAO	CLEC4A	CORO2B	COL28A1	HHATL	CDCA2	CHRM3
CISH	CTSK	DUSP26	CORO6	DAPL1	CLEC4E	CORO6	COL2A1	HHIP	CDCA7L	CHRM4
CITED1	CTSL1	DUSP2	COX6A2	DAPP1	CLEC4G	COX4I2	COL3A1	HIF3A	CDCA7	CHRNA1
CITED4	CTSL2	DUSP5P	COX7A1	DARC	CLEC5A	COX6B2	COL4A3	HIST1H1C	CDCP1	CHRNA3
CKAP2L	CTSO	DUSP9	CPA3	DAZ1	CLEC6A	COX7A1	COL4A4	HIST1H1E	CDH10	CHRNA5
CKB	CTSS	E2F7	CPA4	DBC1	CLEC7A	COX7B2	COL4A5	HIST1H2AE	CDH11	CHRNA7
CKMT1A	CTSW	E2F8	CPAMD8	DBNDD1	CLGN	COX8C	COL4A6	HIST1H2BC	CDH12	CHRNB1
CKMT1B	CTTNBP2	EBF2	CPEB1	DBNDD2	CLIC2	CPA2	COL5A1	HIST1H2BG	CDH13	CHRNB2
CKMT2	CTTN	EBF3	CPE	DBX2	CLIC3	CPA3	COL5A2	HIST1H2BJ	CDH15	CHRNE
CKM	CTXN1	EBF4	CPLX1	DCC	CLIC5	CPA4	COL5A3	HIST1H3D	CDH17	CHST10
CLCA2	CWH43	ECEL1	CPLX2	DCDC2	CLIC6	CPA6	COL6A1	HIST1H4E	CDH18	CHST11
CLCA4	CX3CL1	ECM1	CPM	DCHS2	CLIP2	CPAMD8	COL6A2	HIST1H4H	CDH19	CHST13
CLCF1	CX3CR1	EDAR	CPN2	DCLK1	CLIP3	CPB2	COL6A3	HIST1H4J	CDH1	CHST15
CLCN4	CXADR	EDIL3	CPNE4	DCN	CLLU1OS	CPE	COL6A6	HIST2H2AA3	CDH20	CHST1
CLDN10	CXCL10	EDN1	CPNE5	DCTD	CLMN	CPLX1	COL7A1	HIST2H2BF	CDH23	CHST2
CLDN11	CXCL11	EDN2	CPNE6	DCT	CLRN3	CPLX2	COL8A1	HIST3H2A	CDH24	CHST3
CLDN16	CXCL12	EDN3	CPNE7	DCX	CLSPN	CPM	COL8A2	HIST4H4	CDH2	CHST4
CLDN19	CXCL13	EDNRA	CPS1	DDC	CLSTN2	CPNE4	COL9A1	HJURP	CDH3	CHST5
CLDN1	CXCL14	EDNRB	CPT1B	DDIT4L	CLTCL1	CPNE5	COL9A2	HLA.DMB	CDH4	CHST6
CLDN23	CXCL17	EEF1A2	CPVL	DDIT4	CLUL1	CPNE7	COL9A3	HLA.DOB	CDH6	CHST9
CLDN2	CXCL1	EFCAB4A	CPXM1	DDN	CLU	CPNE8	COLEC11	HLA.DQA1	CDH7	CIB2
CLDN3	CXCL2	EFEMP1	CPXM2	DDR2	CLYBL	CPS1	COLEC12	HLA.DQA2	CDHR1	CIDEA
CLDN5	CXCL3	EFHA2	CPZ	DDX11L2	CMAH	CPT1B	COMP	HLA.DQB1	CDHR3	CIDEC
CLDN6	CXCL5	EFHC2	CP	DDX11	CMBL	CPT1C	COMTD1	HLA.DQB2	CDK14	CIITA
CLDN8	CXCL6	EFNA5	CR1L	DDX12	CMKLR1	CPVL	COPZ2	HLA.DRB5	CDK15	CILP2
CLDN9	CXCL9	EFNB3	CR1	DDX25	CMYA5	CPXM1	CORIN	HLA.DRB6	CDK18	CILP
CLEC10A	CXCR1	EFS	CR2	DDX3Y	CNFN	CPXM2	CORO1A	HLA.G	CDK1	CITED1
CLEC11A	CXCR2P1	EGFL6	CRABP1	DEF6	CNGA1	CPZ	CORO2B	HMCN1	CDK2	CITED4
CLEC12A	CXCR2	EGFL7	CRABP2	DEFA1B	CNGA3	CP	COX4I2	HMGCS2	CDK5R1	CKAP2L
CLEC17A	CXCR3	EGFL8	CRB2	DEFB119	CNGA4	CR1	COX6B2	HMGN5	CDK5R2	CKB
CLEC18A	CXCR4	EGFLAM	CREB3L1	DEGS2	CNGB1	CR2	COX7A1	HMMR	CDK6	CKMT1A
CLEC18B	CXCR5	EGFR	CREB3L3	DENND1C	CNIH3	CRABP1	COX7B2	HNF1A	CDKL2	CKMT1B
CLEC2L	CXCR6	EGF	CREB5	DENND2D	CNN1	CRABP2	COX8C	HNF1B	CDKN1A	CKMT2
CLEC3A	CXCR7	EGOT	CRHBP	DEPDC1B	CNNM1	CRAT	CPA1	HNF4G	CDKN1C	CKM
CLEC3B	CXorf48	EGR1	CRIP1	DEPDC1	CNR1	CRB2	CPA2	HOXB3	CDKN2A	CLCA1
CLEC4A	CXorf49B	EGR2	CRIP2	DERL3	CNTD2	CRCT1	CPA3	HOXB5	CDKN2BAS	CLCA2
CLEC4D	CXorf57	EGR3	CRIP3	DES	CNTLN	CREB3L1	CPA4	HOXB6	CDKN2B	CLCA4
CLEC4E	CXorf61	EHF	CRISP2	DGAT2	CNTN1	CREB5	CPAMD8	HOXB7	CDO1	CLCF1
CLEC4F	CYB5A	EHHADH	CRISPLD1	DGCR5	CNTN3	CREG1	CPB1	HOXC4	CDON	CLCN1
CLEC4G	CYB5R2	EIF1AY	CRISPLD2	DGCR6	CNTN4	CRHR1	CPEB1	HOXC6	CDR1	CLCN2
CLEC5A	CYBB	EIF3C	CRLF1	DGCR9	CNTN5	CRIP1	CPE	HOXD10	CDR2L	CLCN4
CLEC7A	CYBRD1	ELAVL2	CRMP1	DGKB	CNTN6	CRIP2	CPLX1	HOXD11	CDRT4	CLC
CLGN	CYFIP2	ELF3	CROCCL2	DGKE	CNTNAP2	CRIP3	CPLX2	HOXD13	CDS1	CLDN10
CLIC3	CYP11A1	ELFN2	CRP	DGKG	CNTNAP3	CRISP3	CPM	HOXD1	CDSN	CLDN11
CLIC5	CYP1A1	ELMO3	CRTAC1	DGKI	COBL	CRISPLD1	CPNE4	HPGD	CDT1	CLDN15
CLIC6	CYP1B1	ELMOD1	CRTAM	DGKK	COCH	CRISPLD2	CPNE5	HPS1	CDYL2	CLDN18
CLIP4	CYP24A1	ELN	CRYAA	DHCR24	COL10A1	CRLF1	CPNE6	HPSE2	CEACAM19	CLDN19
CLSPN	CYP26A1	ELOVL2	CRYAB	DHDPSL	COL11A1	CRMP1	CPNE7	HPX	CEACAM1	CLDN1
CLSTN2	CYP26B1	ELOVL7	CRYBB3	DHRS2	COL11A2	CRNN	CPNE8	HP	CEACAM5	CLDN23
CLTCL1	CYP27A1	ELSPBP1	CRYBG3	DHRS3	COL12A1	CROCC	CPS1	HRCT1	CEACAM6	CLDN2
CLUL1	CYP27B1	EMCN	CRYM	DHRS9	COL13A1	CRTAC1	CPT1B	HRC	CEBPA	CLDN3
CLU	CYP27C1	EMILIN1	CSAD	DIAPH3	COL14A1	CRYAB	CPT1C	HRH1	CEBPD	CLDN4
CLVS1	CYP2A6	EML6	CSAG1	DIO2	COL15A1	CRYGS	CPVL	HRH3	CECR1	CLDN5
CMAH	CYP2B7P1	EMP1	CSDC2	DIO3	COL16A1	CRYM	CPXM1	HRNBP3	CECR2	CLDN6
CMBL	CYP2C18	EMR1	CSF1R	DIRAS2	COL17A1	CSAD	CPXM2	HR	CECR6	CLDN7
CMKLR1	CYP2E1	EMR4P	CSF1	DIRAS3	COL18A1	CSAG1	CPZ	HS3ST1	CECR7	CLDN9
CMPK2	CYP2F1	EMX1	CSF2RA	DIRC3	COL1A1	CSAG2	CP	HS3ST2	CELF2	CLEC10A
CMTM5	CYP2J2	EMX2OS	CSF2RB	DKFZp434J0226	COL1A2	CSAG3	CR1	HS3ST4	CELF4	CLEC11A
CMTM7	CYP2R1	EMX2	CSF3R	DKFZp686O24166	COL21A1	CSF1R	CR2	HS6ST2	CELF6	CLEC12A
CMTM8	CYP2S1	EN1	CSGALNACT1	DKK1	COL22A1	CSF2RA	CRABP1	HS6ST3	CELSR1	CLEC14A
CMYA5	CYP2W1	EN2	CSMD1	DKK2	COL23A1	CSF2RB	CRABP2	HSD11B1	CELSR2	CLEC17A
CNFN	CYP39A1	ENAM	CSNK2A1P	DKK3	COL24A1	CSF3R	CRAT	HSD11B2	CELSR3	CLEC18A
CNGA1	CYP3A5	ENKUR	CSPG4	DLEC1	COL25A1	CSF3	CRB1	HSD17B13	CEND1	CLEC18B
CNGA2	CYP4B1	ENO3	CSRNP1	DLG2	COL27A1	CSGALNACT1	CRB2	HSD17B6	CENPE	CLEC18C
CNGA3	CYP4F11	ENPP1	CSRP2	DLGAP1	COL28A1	CSMD1	CRB3	HSF4	CENPF	CLEC2B
CNIH2	CYP4F12	ENPP2	CST1	DLGAP2	COL29A1	CSMD2	CREB3L1	HSPA4L	CENPI	CLEC2L
CNIH3	CYP4F22	ENPP3	CST2	DLGAP3	COL2A1	CSMD3	CREB5	HSPA6	CENPK	CLEC3B
CNKSR3	CYP4F3	ENPP5	CST5	DLGAP5	COL3A1	CSN1S1	CRHR1	HSPA7	CENPM	CLEC4A
CNN1	CYP4V2	ENPP6	CST6	DLK1	COL4A1	CSN3	CRIP1	HSPB1	CENPQ	CLEC4E
CNNM1	CYP4X1	ENPP7	CST7	DLK2	COL4A2	CSPG4	CRISP3	HSPB2	CENPV	CLEC5A
CNR1	CYP7B1	ENTPD2	CSTA	DLL1	COL4A3	CSPG5	CRISPLD1	HSPB3	CEP110	CLEC7A
CNR2	CYR61	ENTPD5	CT45A1	DLL3	COL4A4	CSRP2	CRISPLD2	HSPB6	CEP135	CLECL1
CNTD1	CYS1	ENTPD8	CT47B1	DLX1	COL4A5	CST1	CRLF1	HSPB7	CEP152	CLGN
CNTD2	CYTH4	EOMES	CTAG1B	DLX2	COL4A6	CST2	CRMP1	HSPB8	CEP290	CLIC2
CNTFR	CYTIP	EP400NL	CTAG2	DLX3	COL5A1	CST4	CRNN	HUNK	CEP70	CLIC3
CNTN1	CYorf15A	EPB41L4B	CTAGE4	DLX5	COL5A2	CST6	CROCCL2	HYDIN	CEP97	CLIC4
CNTN2	CYorf15B	EPB42	CTAGE9	DLX6AS	COL5A3	CST7	CRTAC1	IAPP	CERCAM	CLIC5
CNTN3	D4S234E	EPCAM	CTF1	DLX6	COL6A1	CSTA	CRTAM	ID1	CERKL	CLIC6
CNTN4	DAAM2	EPHA10	CTGF	DMBT1	COL6A2	CT45A1	CRYAB	ID3	CES1	CLIP3
CNTN5	DAB1	EPHA1	CTHRC1	DMKN	COL6A3	CT45A2	CRYBB1	ID4	CES3	CLIP4
CNTN6	DAB2	EPHA3	CTH	DMRT2	COL6A6	CT45A3	CRYBG3	IDO1	CES7	CLK2P
CNTNAP2	DACH1	EPHA4	CTNNAL1	DMRT3	COL7A1	CT45A4	CRYGC	IER2	CETP	CLPS
CNTNAP3	DACT1	EPHA5	CTSC	DMRTA2	COL8A1	CT45A5	CRYGD	IER3	CFB	CLRN3
CNTNAP4	DACT2	EPHA6	CTSE	DNAH11	COL8A2	CTAG1B	CRYGS	IER5L	CFD	CLSPN
COBL	DACT3	EPHA7	CTSF	DNAH12	COL9A2	CTAG2	CRYM	IFI27	CFHR1	CLSTN2
COCH	DAGLA	EPHB1	CTSG	DNAH17	COL9A3	CTAGE4	CSAG1	IFI44L	CFH	CLTCL1
COL10A1	DAPK1	EPHB2	CTSK	DNAH2	COLEC11	CTAGE9	CSAG2	IFI44	CFI	CLU
COL11A1	DAPL1	EPHB3	CTSL2	DNAH5	COLEC12	CTCFL	CSAG3	IFI6	CFP	CLVS1
COL11A2	DAPP1	EPHX2	CTSS	DNAH6	COMP	CTF1	CSDC2	IFIT1	CGNL1	CMA1
COL12A1	DARC	EPHX3	CTSW	DNAH7	COMTD1	CTGF	CSF1R	IFIT3	CGN	CMAH
COL13A1	DAZ1	EPN3	CTTNBP2	DNAH9	COPZ2	CTHRC1	CSF1	IFITM1	CGREF1	CMBL
COL14A1	DBC1	EPO	CTXN1	DNAI1	CORIN	CTH	CSF2RA	IGDCC4	CH25H	CMKLR1
COL16A1	DBNDD1	EPPK1	CTXN3	DNAI2	CORO1A	CTLA4	CSF2RB	IGF1	CHAC1	CMPK2
COL17A1	DBP	EPR1	CUBN	DNAJA4	CORO2B	CTNNA2	CSF3R	IGF2	CHADL	CMYA5
COL19A1	DBX2	EPS8L1	CWH43	DNAJC22	COX4I2	CTNNAL1	CSF3	IGFBP3	CHAD	CNDP1
COL1A1	DCBLD1	EPS8L3	CX3CR1	DNALI1	COX6B2	CTNND2	CSMD1	IGFBP6	CHCHD10	CNFN
COL1A2	DCBLD2	EPYC	CXADR	DNASE1L2	COX7A1	CTSE	CSMD2	IGFN1	CHCHD6	CNGA1
COL21A1	DCC	ERAP2	CXCL10	DNASE1L3	COX7B2	CTSG	CSPG4	IGJ	CHD9	CNGA3
COL22A1	DCHS1	ERBB3	CXCL11	DNM1	CPA3	CTSH	CSPG5	IGSF1	CHDH	CNGB1
COL23A1	DCHS2	ERBB4	CXCL12	DOC2A	CPA4	CTSK	CSRP2	IGSF21	CHGA	CNIH2
COL24A1	DCLK1	EREG	CXCL13	DOC2B	CPA6	CTSL2	CST1	IHH	CHGB	CNIH3
COL25A1	DCLK2	ERMN	CXCL14	DOCK2	CPAMD8	CTSS	CST2	IKZF1	CHI3L1	CNKSR1
COL27A1	DCN	ERN1	CXCL1	DOCK5	CPB2	CTSW	CST4	IL13RA2	CHI3L2	CNKSR2
COL28A1	DCP1B	ERRFI1	CXCL2	DOCK8	CPD	CTTNBP2	CST5	IL17RE	CHIC1	CNN1
COL2A1	DCT	ESM1	CXCL3	DOK2	CPEB1	CTXN1	CST6	IL1B	CHIT1	CNNM1
COL3A1	DDAH1	ESPL1	CXCL5	DOK3	CPE	CUBN	CST7	IL1RAPL1	CHKB.CPT1B	CNR1
COL4A3	DDC	ESPN	CXCL6	DOK6	CPLX1	CUZD1	CST9	IL1RN	CHL1	CNR2
COL4A4	DDIT3	ESR2	CXCL9	DOK7	CPLX2	CWH43	CSTA	IL21R	CHML	CNRIP1
COL4A5	DDIT4L	ESRP1	CXCR1	DPEP1	CPM	CX3CL1	CT45A1	IL2RB	CHMP4C	CNTD1
COL4A6	DDIT4	ESRRG	CXCR2P1	DPP10	CPN1	CX3CR1	CT45A2	IL2RG	CHN1	CNTD2
COL5A1	DDN	ESYT3	CXCR2	DPP4	CPNE4	CXADR	CT45A3	IL5RA	CHN2	CNTFR
COL5A2	DDR2	ETNK2	CXCR3	DPP8	CPNE5	CXCL10	CT45A4	IL6ST	CHODL	CNTLN
COL5A3	DDX12	ETV1	CXCR4	DPPA4	CPNE7	CXCL11	CT45A5	IL6	CHP2	CNTN1
COL6A1	DDX3Y	ETV3	CXCR5	DPT	CPS1	CXCL12	CTAG1B	IL7R	CHPF	CNTN2
COL6A2	DDX43	ETV4	CXCR6	DPY19L2P1	CPT1B	CXCL13	CTAG2	IL8	CHRDL1	CNTN4
COL6A3	DDX58	ETV7	CXCR7	DPY19L2P2	CPT1C	CXCL14	CTAGE4	INA	CHRDL2	CNTN6
COL6A6	DDX60L	EVPL	CYB5A	DPY19L2	CPVL	CXCL17	CTAGE9	INHBA	CHRD	CNTNAP1
COL7A1	DDX60	EXOC3L2	CYB5R2	DPYD	CPXM1	CXCL1	CTCFL	INPP4B	CHRFAM7A	CNTNAP2
COL8A1	DEFA1B	EXPH5	CYBB	DPYS	CPXM2	CXCL2	CTGF	INSL5	CHRM1	CNTNAP3
COL8A2	DEFB103B	EYA1	CYBRD1	DRD1	CPZ	CXCL3	CTHRC1	INSM1	CHRM3	COCH
COL9A1	DEFB1	EYA2	CYFIP2	DRD2	CP	CXCL5	CTLA4	IP6K3	CHRNA1	COL10A1
COL9A2	DEFB4A	EYA4	CYGB	DRD4	CR1	CXCL6	CTNNA2	IQGAP3	CHRNA3	COL11A1
COL9A3	DEGS2	F10	CYP11A1	DRD5	CR2	CXCL9	CTNND2	IRF4	CHRNA4	COL11A2
COLEC11	DENND2A	F11	CYP17A1	DRP2	CRABP1	CXCR1	CTRC	IRF8	CHRNA5	COL12A1
COLEC12	DENND2C	F12	CYP1A1	DSC2	CRABP2	CXCR2P1	CTSE	IRS2	CHRNA6	COL13A1
COLQ	DENND5B	F13A1	CYP1B1	DSC3	CRB1	CXCR2	CTSG	IRS4	CHRNA9	COL14A1
COMP	DEPDC6	F2RL1	CYP21A2	DSCAML1	CRCT1	CXCR3	CTSK	IRX4	CHRNB2	COL15A1
COMTD1	DEPDC7	F2RL2	CYP24A1	DSCAM	CREB3L1	CXCR4	CTSL2	ISG15	CHRNB4	COL16A1
COPZ2	DERL3	F2RL3	CYP26A1	DSG2	CREB3L3	CXCR5	CTSS	ISG20	CHRNE	COL17A1
CORIN	DES	F2	CYP26B1	DSP	CREB5	CXCR6	CTSW	ISM1	CHST11	COL19A1
CORO1A	DFNA5	F3	CYP27A1	DTHD1	CRHR1	CXCR7	CTTNBP2	ISM2	CHST13	COL1A1
CORO2A	DFNB31	F5	CYP27B1	DTL	CRHR2	CXXC5	CTXN1	ISX	CHST15	COL1A2
CORO2B	DGAT2	F8	CYP27C1	DUOX1	CRIP1	CXorf41	CUBN	ITGA11	CHST1	COL21A1
CORO6	DGCR5	FA2H	CYP2B6	DUOX2	CRIP2	CXorf48	CUX2	ITGA4	CHST2	COL22A1
COTL1	DGKG	FABP1	CYP2C18	DUOXA1	CRIPAK	CXorf49B	CWH43	ITGA5	CHST6	COL23A1
COX6A2	DHCR7	FABP3	CYP2C8	DUOXA2	CRISP2	CXorf57	CX3CL1	ITGA7	CHST7	COL24A1
COX6B2	DHRS1	FABP4	CYP2C9	DUSP10	CRISP3	CXorf61	CX3CR1	ITGA8	CHST8	COL27A1
COX6C	DHRS2	FABP5	CYP2E1	DUSP1	CRISPLD1	CYB5R2	CXADRP3	ITGA9	CHST9	COL28A1
COX7A1	DHRS3	FABP6	CYP2J2	DUSP26	CRISPLD2	CYBA	CXCL10	ITGAL	CHSY3	COL2A1
CPA3	DHRS9	FABP7	CYP2S1	DUSP2	CRLF1	CYBB	CXCL11	ITGB1BP3	CHTF18	COL3A1
CPA4	DIAPH2	FADS2	CYP39A1	DUSP4	CROCCL2	CYFIP2	CXCL12	ITGB3	CIB2	COL4A3
CPA6	DIO2	FADS6	CYP3A4	DUSP5	CRP	CYP11A1	CXCL13	ITGB4	CIDEA	COL4A4
CPAMD8	DIO3	FAHD2B	CYP3A5	DUSP6	CRTAC1	CYP1B1	CXCL14	ITGB6	CIDEB	COL4A5
CPB1	DIRAS1	FAIM2	CYP3A7	DUSP9	CRTAM	CYP21A2	CXCL17	ITGB7	CIDEC	COL4A6
CPEB1	DIRAS2	FAM101A	CYP4A11	DYDC2	CRYAB	CYP24A1	CXCL1	ITGB8	CIITA	COL5A1
CPEB2	DIRAS3	FAM107A	CYP4A22	DYNC1I1	CRYM	CYP26A1	CXCL2	ITGBL1	CILP2	COL5A2
CPE	DIRC3	FAM110C	CYP4F11	DYNLRB2	CSAD	CYP26B1	CXCL3	ITIH4	CILP	COL5A3
CPLX1	DISC1	FAM124B	CYP4F12	DYNLT3	CSAG1	CYP27A1	CXCL5	ITIH5L	CITED1	COL6A1
CPLX2	DISP2	FAM128A	CYP4F2	DYSF	CSAG2	CYP27B1	CXCL6	ITK	CITED4	COL6A2
CPLX3	DKFZp434J0226	FAM129C	CYP4F3	E2F1	CSAG3	CYP27C1	CXCL9	ITLN2	CKAP2L	COL6A3
CPM	DKFZp686A1627	FAM131C	CYP4X1	E2F2	CSDC2	CYP2A13	CXCR1	ITM2A	CKB	COL6A4P2
CPNE4	DKFZp686O24166	FAM133A	CYP7B1	E2F7	CSF1R	CYP2A6	CXCR2P1	ITPR1	CKMT1A	COL6A6
CPNE5	DKK1	FAM134B	CYP8B1	EBF1	CSF1	CYP2B6	CXCR2	IYD	CKMT1B	COL7A1
CPNE7	DKK3	FAM135B	CYR61	EBF2	CSF2RA	CYP2B7P1	CXCR3	JAKMIP1	CKMT2	COL8A1
CPNE8	DLC1	FAM13AOS	CYSLTR2	EBF3	CSF2RB	CYP2C18	CXCR4	JPH2	CKM	COL8A2
CPS1	DLEC1	FAM13C	CYTH4	EBI3	CSF2	CYP2D6	CXCR6	JPH4	CLCA2	COL9A1
CPT1C	DLG2	FAM150B	CYTIP	ECE2	CSF3R	CYP2E1	CXCR7	JSRP1	CLCA4	COL9A2
CPVL	DLGAP1	FAM151A	CYTL1	ECEL1	CSF3	CYP2F1	CXorf22	JUNB	CLCF1	COL9A3
CPXM1	DLGAP3	FAM153A	CYTSB	ECHDC2	CSGALNACT1	CYP2J2	CXorf30	KAZALD1	CLCN2	COLEC11
CPXM2	DLK1	FAM153B	CYYR1	ECHDC3	CSMD1	CYP2S1	CXorf48	KBTBD10	CLCN4	COLEC12
CPZ	DLK2	FAM153C	CYorf15A	ECM2	CSMD2	CYP2W1	CXorf49B	KBTBD5	CLCN5	COLQ
CP	DLL1	FAM155A	CYorf15B	ECSCR	CSPG4	CYP39A1	CXorf57	KCNAB1	CLCN7	COMP
CR1	DLX1	FAM155B	D4S234E	EDA2R	CSPG5	CYP3A4	CYB5R2	KCNC2	CLCNKA	COMTD1
CR2	DLX2	FAM159A	DAAM1	EDIL3	CST1	CYP3A5	CYBB	KCNC4	CLDN11	COPZ2
CRABP1	DLX3	FAM160A1	DAAM2	EDN1	CST2	CYP4B1	CYBRD1	KCNE1	CLDN14	CORIN
CRABP2	DLX4	FAM163A	DAB1	EDN3	CST4	CYP4F11	CYP11A1	KCNE3	CLDN19	CORO1A
CRAT	DLX5	FAM167A	DACH1	EDNRA	CST6	CYP4F12	CYP17A1	KCNE4	CLDN1	CORO2A
CRB2	DLX6	FAM169B	DACT1	EDNRB	CST7	CYP4F22	CYP1A1	KCNG1	CLDN23	CORO2B
CREB3L1	DMBT1	FAM171A2	DACT2	EEF1A2	CSTA	CYP4F3	CYP1A2	KCNG3	CLDN3	CORO6
CREB3L4	DMBX1	FAM173A	DACT3	EEPD1	CT45A1	CYP4F8	CYP1B1	KCNH3	CLDN4	COX6B2
CREB5	DMD	FAM180A	DAO	EFCAB10	CT45A2	CYP4X1	CYP21A2	KCNH6	CLDN5	COX7A1
CRHR1	DMKN	FAM189A1	DAPK2	EFCAB1	CT45A3	CYP4Z1	CYP24A1	KCNH8	CLDN7	COX7B2
CRIP1	DMPK	FAM189A2	DAPL1	EFCAB4A	CT45A5	CYP7B1	CYP26A1	KCNJ12	CLEC10A	CPA1
CRIP2	DMRT1	FAM193B	DAPP1	EFEMP1	CT45A6	CYR61	CYP26B1	KCNJ15	CLEC11A	CPA2
CRISP2	DMRT2	FAM196A	DARC	EFEMP2	CTAG1B	CYS1	CYP2B7P1	KCNJ3	CLEC12A	CPA3
CRISP3	DMRT3	FAM196B	DBC1	EFHB	CTAG2	CYSLTR1	CYP2E1	KCNK13	CLEC12B	CPA4
CRISPLD1	DMRTA1	FAM19A5	DBNDD1	EFHC2	CTAGE4	CYSLTR2	CYP2F1	KCNK15	CLEC17A	CPA5
CRISPLD2	DMRTA2	FAM20A	DCAF12L1	EFHD1	CTAGE9	CYTH4	CYP2J2	KCNK3	CLEC1A	CPA6
CRLF1	DNAH10	FAM23A	DCBLD2	EFNA4	CTCFL	CYTIP	CYP2S1	KCNMA1	CLEC2B	CPAMD8
CRMP1	DNAH11	FAM26F	DCHS1	EFNA5	CTF1	CYTL1	CYP2W1	KCNMB1	CLEC2L	CPB1
CROT	DNAH14	FAM38B	DCLK1	EFNB2	CTGF	CYorf15A	CYP3A5	KCNMB2	CLEC3B	CPE
CRTAC1	DNAH17	FAM3B	DCN	EFNB3	CTHRC1	CYorf15B	CYP4A11	KCNN2	CLEC4A	CPLX1
CRTAM	DNAH1	FAM40B	DCXR	EGFL6	CTH	D4S234E	CYP4B1	KCNN3	CLEC4E	CPLX2
CRYAB	DNAH2	FAM43B	DDB2	EGFLAM	CTLA4	DAAM2	CYP4F11	KCNN4	CLEC4G	CPM
CRYBA2	DNAH3	FAM46B	DDC	EGFR	CTNND2	DAB1	CYP4F22	KCNQ2	CLEC4M	CPN1
CRYBG3	DNAH5	FAM46C	DDIT4L	EGF	CTSE	DAB2	CYP4F3	KCNS1	CLEC5A	CPNE5
CRYM	DNAH6	FAM57B	DDIT4	EGR1	CTSG	DACH1	CYP4X1	KCNU1	CLEC7A	CPNE6
CSAD	DNAH9	FAM59A	DDN	EGR2	CTSH	DACT1	CYP4Z1	KCTD14	CLGN	CPNE7
CSAG1	DNAI1	FAM5B	DDR2	EGR3	CTSK	DACT2	CYR61	KCTD8	CLIC2	CPNE8
CSAG2	DNAJB5	FAM5C	DDX11	EGR4	CTSL1	DACT3	CYS1	KHDRBS3	CLIC3	CPS1
CSAG3	DNAJC12	FAM64A	DDX12	EID3	CTSL2	DAGLA	CYSLTR1	KIAA0087	CLIC5	CPT1B
CSDA	DNAJC15	FAM65C	DDX21	EIF1AY	CTSW	DAPK1	CYTH4	KIAA0408	CLIC6	CPT1C
CSF1R	DNAJC22	FAM66D	DDX3Y	EIF3C	CTTNBP2	DAPL1	CYTIP	KIAA0754	CLIP2	CPVL
CSF1	DNAJC6	FAM69C	DDX43	ELAVL2	CTXN1	DAPP1	CYTL1	KIAA1199	CLIP3	CPXM1
CSF2RA	DNALI1	FAM70A	DECR2	ELAVL4	CUBN	DARC	CYTSB	KIAA1210	CLIP4	CPXM2
CSF2RB	DNASE1L2	FAM78B	DEF6	ELF4	CUZD1	DAZ1	CYYR1	KIAA1239	CLK1	CPZ
CSF3R	DNASE1L3	FAM81B	DEFA1B	ELFN1	CWH43	DAZ2	D4S234E	KIAA1244	CLK4	CP
CSF3	DNER	FAM83A	DEFB103B	ELFN2	CX3CL1	DAZ3	DAAM2	KIAA1324L	CLMN	CR1
CSMD1	DNHD1	FAM83B	DEFB1	ELK3	CX3CR1	DBC1	DACH1	KIAA1644	CLOCK	CR2
CSMD2	DNM1	FAM83F	DEGS2	ELMO3	CXADR	DBH	DACH2	KIAA1875	CLSPN	CRABP1
CSMD3	DNM3	FAM83G	DENND1B	ELMOD1	CXCL10	DBNDD1	DACT1	KIF12	CLSTN2	CRABP2
CSN1S1	DNMT3B	FAM95B1	DENND2A	ELN	CXCL11	DCAF12L1	DACT2	KIF1A	CLSTN3	CRB2
CSN3	DOC2B	FANCA	DEPDC1B	ELOVL2	CXCL12	DCAF4L2	DACT3	KIF20A	CLTCL1	CRCT1
CSPG4	DOCK10	FAP	DEPDC1	EMB	CXCL13	DCC	DAND5	KIF23	CLUL1	CREB3L1
CSPG5	DOCK2	FASLG	DEPDC6	EME1	CXCL14	DCDC2	DAPK2	KIF26B	CLU	CREB3L3
CSRP2	DOCK3	FAT2	DEPDC7	EMID1	CXCL17	DCHS1	DAPL1	KIF4A	CLYBL	CREB5
CST1	DOCK8	FAT3	DERL3	EMID2	CXCL1	DCHS2	DAPP1	KIF5A	CMAH	CREG2
CST2	DOK2	FATE1	DES	EMILIN1	CXCL2	DCLK1	DARC	KIFC2	CMBL	CRIP1
CST4	DOK3	FBF1	DFNA5	EMILIN2	CXCL3	DCLK2	DBC1	KIRREL	CMKLR1	CRIP2
CST5	DOK5	FBLIM1	DFNB59	EMILIN3	CXCL5	DCN	DBNDD1	KIT	CMPK2	CRISP3
CST6	DOK6	FBLN1	DGAT2	EMP1	CXCL6	DCX	DBX2	KLB	CMTM1	CRISPLD1
CST7	DOK7	FBLN2	DGCR5	EMP3	CXCL9	DDAH1	DCAF12L1	KLHDC7A	CMTM5	CRISPLD2
CST9L	DPEP1	FBLN5	DGCR9	EMR1	CXCR2P1	DDC	DCAF4L2	KLHDC7B	CMTM7	CRLF1
CST9	DPEP3	FBLN7	DGKA	EMR2	CXCR2	DDIT4L	DCDC2B	KLHL14	CMTM8	CRMP1
CSTA	DPF1	FBN1	DGKE	EMX1	CXCR3	DDIT4	DCDC2	KLHL35	CMYA5	CRNN
CT45A1	DPP4	FBN2	DGKG	EMX2OS	CXCR4	DDN	DCHS1	KLK10	CNDP1	CROT
CT45A3	DPPA2	FBN3	DGKH	EMX2	CXCR5	DDR2	DCHS2	KLK11	CNFN	CRP
CT45A5	DPT	FBP1	DHDH	EN1	CXCR6	DDX12	DCLK1	KLK12	CNGB1	CRTAC1
CT62	DPY19L2P1	FBXL16	DHDPSL	EN2	CXCR7	DDX25	DCLK2	KLK13	CNIH2	CRX
CTAG1B	DPYD	FBXL21	DHRS2	ENC1	CXorf21	DDX3Y	DCN	KLK14	CNIH3	CRYAB
CTAG2	DPYSL3	FBXO27	DHRS4L2	ENDOU	CXorf49B	DDX43	DCX	KLK15	CNKSR1	CRYBA2
CTAGE4	DPYSL4	FBXO2	DHRS4	ENHO	CXorf57	DDX58	DDC	KLK1	CNKSR2	CRYBB2
CTAGE9	DPYSL5	FBXO41	DHRS9	ENKUR	CXorf61	DDX60	DDIT4L	KLKP1	CNN1	CRYM
CTF1	DRD2	FCAMR	DHX33	ENOSF1	CYB5A	DEFA1B	DDIT4	KLRB1	CNN2	CSAD
CTGF	DRP2	FCER1A	DIAPH3	ENPEP	CYB5R2	DEFA5	DDR2	KLRC2	CNN3	CSAG1
CTHRC1	DSC1	FCER2	DIO1	ENPP1	CYBB	DEFB103B	DDX11L2	KL	CNNM1	CSAG2
CTLA4	DSC2	FCGBP	DIO2	ENPP2	CYBRD1	DEFB1	DDX25	KREMEN2	CNR1	CSAG3
CTNNA2	DSCAML1	FCGR1A	DIRAS1	ENPP5	CYFIP2	DEFB4A	DDX43	KRT13	CNR2	CSDAP1
CTNND2	DSCAM	FCGR1B	DIRAS2	ENPP6	CYMP	DEGS2	DDX58	KRT14	CNRIP1	CSDC2
CTSC	DSCR6	FCGR1C	DIRAS3	ENTPD2	CYP11A1	DENND2A	DDX60L	KRT15	CNTFR	CSF1R
CTSE	DSEL	FCGR2B	DISP2	ENTPD3	CYP1A1	DENND2C	DDX60	KRT16	CNTF	CSF2RA
CTSG	DSG1	FCGR2C	DKFZp686O24166	EPB41L3	CYP1A2	DEPDC6	DEFB1	KRT17	CNTN1	CSF2RB
CTSK	DSG3	FCGR3A	DKK1	EPB41L4B	CYP1B1	DEPDC7	DEFB4A	KRT19	CNTN2	CSF2
CTSL2	DSG4	FCGR3B	DKK3	EPB49	CYP21A2	DERL3	DEGS2	KRT20	CNTN3	CSF3R
CTSS	DSP	FCHO1	DLEC1	EPHA10	CYP24A1	DES	DENND2A	KRT23	CNTN4	CSF3
CTSW	DTNA	FCN1	DLG2	EPHA2	CYP26A1	DFNA5	DEPDC1B	KRT4	CNTN6	CSMD1
CTTNBP2	DTX3	FCN3	DLG4	EPHA3	CYP26B1	DFNB31	DEPDC1	KRT5	CNTNAP1	CSMD2
CTXN1	DTX4	FCRL1	DLGAP1	EPHA4	CYP27A1	DGAT2	DEPDC6	KRT6A	CNTNAP2	CSMD3
CUX2	DUOX1	FCRL2	DLGAP2	EPHA5	CYP27B1	DGCR5	DERL3	KRT6B	CNTNAP3	CSPG4
CUZD1	DUOX2	FCRL3	DLGAP3	EPHA7	CYP27C1	DGKG	DES	KRT6C	CNTNAP4	CSPG5
CWH43	DUOXA1	FCRL5	DLGAP5	EPHA8	CYP2A6	DGKH	DGAT2	KRT72	CNTNAP5	CSRP1
CX3CL1	DUOXA2	FCRL6	DLK1	EPHB1	CYP2A7	DGKI	DGCR5	KRT75	COBLL1	CSRP2
CX3CR1	DUSP13	FCRLA	DLL1	EPHB6	CYP2B6	DHRS2	DGKB	KRT7	COBL	CST1
CXADRP3	DUSP1	FER1L4	DLL4	EPHX2	CYP2B7P1	DHRS3	DGKG	KRT80	COCH	CST2
CXADR	DUSP26	FERMT1	DMD	EPHX4	CYP2C18	DHRS9	DGKK	KRT86	COL10A1	CST4
CXCL10	DUSP27	FFAR2	DMGDH	EPN3	CYP2C9	DIAPH2	DHCR24	KRTAP13.2	COL11A1	CST5
CXCL11	DUSP2	FFAR3	DMKN	EPR1	CYP2D6	DIO1	DHDH	KSR2	COL11A2	CST6
CXCL12	DUSP4	FGA	DMRT2	EPS8L2	CYP2E1	DIO2	DHDPSL	KY	COL12A1	CST7
CXCL13	DUSP5P	FGB	DMTF1	EPSTI1	CYP2F1	DIO3	DHRS2	L1CAM	COL13A1	CSTA
CXCL14	DUSP6	FGD2	DNA2	ERAP2	CYP2J2	DIRAS1	DHRS3	LAMA1	COL14A1	CSTB
CXCL17	DUSP9	FGF11	DNAH10	ERBB3	CYP2S1	DIRAS2	DHRS4L2	LAMA2	COL15A1	CT45A1
CXCL1	DYNC1I1	FGF12	DNAH11	ERBB4	CYP2W1	DIRAS3	DHRS4	LAMA3	COL16A1	CT45A2
CXCL2	DYNC2H1	FGF13	DNAH1	ERC2	CYP39A1	DIRC3	DHRS9	LAMB3	COL17A1	CT45A3
CXCL5	DYNLT3	FGF14	DNAH2	ERCC6L	CYP3A5	DISC1	DIAPH3	LAMC2	COL18A1	CT45A4
CXCL6	DYRK1B	FGF1	DNAH5	ERMN	CYP4B1	DISP2	DIO1	LAMC3	COL19A1	CT45A5
CXCL9	DYSFIP1	FGF2	DNAH6	ESCO2	CYP4F11	DKFZp686A1627	DIO2	LAMP3	COL1A1	CTAG1B
CXCR1	DYSF	FGF5	DNAH7	ESM1	CYP4F12	DKFZp686O24166	DIO3	LASS1	COL1A2	CTAG2
CXCR2P1	DZIP1L	FGF7	DNAH8	ESPL1	CYP4F22	DKK1	DIRAS1	LAT2	COL20A1	CTAGE4
CXCR2	E2F5	FGF9	DNAH9	ESPNL	CYP4F3	DKK2	DIRAS2	LBH	COL21A1	CTAGE9
CXCR3	EBF1	FGFBP2	DNAJA4	ESPN	CYP4X1	DKK3	DIRAS3	LCN10	COL22A1	CTCFL
CXCR4	EBF3	FGFR2	DNAJB13	ESRRG	CYP4Z1	DKK4	DIRC3	LCN2	COL23A1	CTF1
CXCR5	EBF4	FGFR3	DNAJC12	ESYT3	CYP7B1	DLC1	DISP2	LCOR	COL24A1	CTGF
CXCR6	EBI3	FGFR4	DNAJC22	ETV1	CYR61	DLEC1	DKFZp686A1627	LDB3	COL25A1	CTHRC1
CXCR7	ECEL1	FGG	DNAJC5B	ETV4	CYS1	DLG2	DKFZp686O24166	LDHB	COL27A1	CTH
CXXC5	ECHDC2	FGL1	DNAJC6	ETV5	CYSLTR1	DLGAP1	DKK1	LDHD	COL28A1	CTLA4
CXorf21	ECHDC3	FHL1	DNASE1L3	ETV7	CYTH3	DLGAP3	DKK2	LDLRAD1	COL29A1	CTNNA2
CXorf49B	ECM1	FHL2	DNASE1	EVC2	CYTH4	DLK1	DKK3	LECT1	COL2A1	CTNNA3
CXorf57	ECM2	FHL5	DNASE2B	EVC	CYTIP	DLK2	DKK4	LEF1	COL3A1	CTNND2
CXorf61	ECT2L	FIBCD1	DNER	EVI2A	CYTL1	DLL1	DLC1	LEFTY2	COL4A1	CTRB1
CYB5A	EDAR	FIBIN	DNHD1	EVI2B	CYorf15A	DLL3	DLEC1	LEPREL1	COL4A2	CTRB2
CYB5R2	EDA	FIGF	DNM1	EXO1	CYorf15B	DLX1	DLG2	LGALS3BP	COL4A3	CTRC
CYBA	EDIL3	FILIP1L	DNM3	EXOC6B	D4S234E	DLX2	DLGAP1	LGALS3	COL4A4	CTSE
CYBB	EDN1	FILIP1	DNMT3B	EXPH5	DAAM2	DLX3	DLGAP2	LGI1	COL4A5	CTSF
CYBRD1	EDN2	FKBP10	DNMT3L	EXTL1	DACH1	DLX4	DLGAP3	LGI4	COL4A6	CTSG
CYFIP2	EDNRA	FKBP5	DNTT	EYA1	DACT1	DLX5	DLK1	LGR6	COL5A1	CTSH
CYP19A1	EDNRB	FKBP9L	DOC2A	EYA2	DACT2	DLX6AS	DLK2	LHFPL4	COL5A2	CTSK
CYP1A1	EEF1A2	FLG	DOC2B	EYA4	DACT3	DLX6	DLL1	LHX9	COL5A3	CTSL2
CYP1B1	EFCAB1	FLJ13197	DOCK10	EZH2	DAGLA	DMBT1	DLL3	LIF	COL6A1	CTSW
CYP21A2	EFCAB4A	FLJ16779	DOCK11	F12	DAPK2	DMBX1	DLX1	LILRB1	COL6A2	CTTNBP2
CYP24A1	EFCAB4B	FLJ23867	DOCK2	F13A1	DAPL1	DMD	DLX2	LIMS2	COL6A3	CTXN1
CYP26A1	EFEMP1	FLJ40330	DOCK3	F2RL1	DAPP1	DMGDH	DLX3	LINGO1	COL6A6	CUBN
CYP26B1	EFEMP2	FLJ42709	DOCK5	F2RL2	DARC	DMKN	DLX4	LINGO4	COL7A1	CUX2
CYP27A1	EFHC2	FLJ43663	DOK2	F2RL3	DAZ1	DMRT1	DLX5	LIPF	COL8A1	CUZD1
CYP27B1	EFHD1	FLJ45244	DOK3	F2R	DAZL	DMRT2	DLX6	LIPG	COL8A2	CWH43
CYP27C1	EFNA3	FLJ45340	DOK5	F3	DBC1	DMRT3	DMBT1	LIX1	COL9A1	CX3CL1
CYP2A13	EFNA5	FLNC	DOK6	F5	DBNDD1	DMRTA1	DMBX1	LMAN1L	COL9A2	CX3CR1
CYP2A6	EFNB3	FLRT1	DOK7	FA2H	DCAF12L1	DMRTA2	DMD	LMO3	COL9A3	CXADR
CYP2A7	EFR3B	FLRT2	DPEP1	FABP3	DCBLD2	DNAH10	DMKN	LMOD1	COLEC11	CXCL10
CYP2B6	EGFL6	FLRT3	DPEP2	FABP4	DCDC2B	DNAH11	DMRT1	LMOD2	COLEC12	CXCL11
CYP2B7P1	EGFL7	FLT1	DPF3	FABP5	DCDC2	DNAH14	DMRT2	LMOD3	COLQ	CXCL12
CYP2C8	EGFL8	FLT3	DPP4	FABP6	DCHS1	DNAH17	DMRT3	LMX1B	COMP	CXCL13
CYP2F1	EGFLAM	FMN1	DPP6	FABP7	DCHS2	DNAH2	DMRTA1	LNX1	COMTD1	CXCL14
CYP2J2	EGFR	FMO1	DPP8	FADS6	DCLK1	DNAH3	DMRTB1	LOC100130872	COPZ2	CXCL17
CYP2S1	EGF	FMO2	DPPA2	FAHD2B	DCLK2	DNAH5	DNAH10	LOC100131434	CORIN	CXCL1
CYP39A1	EGLN3	FMO3	DPPA4	FAIM2	DCN	DNAH6	DNAH11	LOC100132288	CORO1A	CXCL2
CYP3A5	EGR1	FMO5	DPT	FAIM3	DDC	DNAH9	DNAH12	LOC100144604	CORO2A	CXCL3
CYP46A1	EGR2	FMOD	DPY19L2P2	FAM101A	DDIT4L	DNAI1	DNAH17	LOC100190940	CORO2B	CXCL5
CYP4A11	EGR3	FN1	DPY19L2	FAM107A	DDIT4	DNAI2	DNAH1	LOC100302650	COTL1	CXCL6
CYP4B1	EGR4	FNDC1	DPY19L3	FAM110B	DDR2	DNAJA4	DNAH2	LOC134466	COX6A2	CXCL9
CYP4F11	EHF	FNDC4	DPYSL3	FAM111B	DDX3Y	DNAJB13	DNAH3	LOC145837	COX7A1	CXCR1
CYP4F12	EIF1AY	FOLH1B	DPYSL4	FAM113B	DDX43	DNAJC12	DNAH5	LOC146336	CPA2	CXCR2P1
CYP4F22	ELAVL2	FOLH1	DPYSL5	FAM114A1	DDX60	DNAJC15	DNAH6	LOC147804	CPA3	CXCR2
CYP4F2	ELF3	FOLR1	DPYS	FAM115A	DEFB1	DNAJC22	DNAH7	LOC149134	CPA4	CXCR3
CYP4F3	ELF5	FOLR2	DSC2	FAM115C	DEFB4A	DNAJC6	DNAH9	LOC157381	CPAMD8	CXCR4
CYP4F8	ELFN1	FOLR3	DSC3	FAM123C	DEGS2	DNALI1	DNAI1	LOC162632	CPB1	CXCR5
CYP4V2	ELFN2	FOSB	DSCAML1	FAM127B	DENND2A	DNASE1L3	DNAI2	LOC220594	CPB2	CXCR6
CYP4X1	ELMO1	FOSL1	DSEL	FAM129A	DENND5B	DNASE2B	DNAJA4	LOC221442	CPEB1	CXXC5
CYP4Z1	ELN	FOS	DSG2	FAM131C	DEPDC1B	DNER	DNAJB13	LOC283663	CPEB2	CXorf36
CYP4Z2P	ELOVL2	FOXA1	DSP	FAM133A	DEPDC1	DNHD1	DNAJB5	LOC284578	CPE	CXorf48
CYP7B1	ELOVL4	FOXA2	DTL	FAM138F	DEPDC6	DNM1	DNAJC12	LOC284837	CPLX1	CXorf49B
CYR61	ELOVL6	FOXC2	DTNA	FAM150B	DEPDC7	DNM3	DNAJC15	LOC286002	CPM	CXorf57
CYS1	ELOVL7	FOXD1	DTX1	FAM155A	DERL3	DNMT3B	DNAJC22	LOC338799	CPN1	CXorf61
CYSLTR1	EMB	FOXF1	DTX3	FAM155B	DES	DOCK10	DNAJC6	LOC344595	CPN2	CYB5R2
CYSLTR2	EMCN	FOXF2	DTX4	FAM160A1	DFNA5	DOCK2	DNALI1	LOC389332	CPNE5	CYBB
CYTIP	EMID1	FOXG1	DUOX1	FAM163B	DGAT2	DOCK3	DNER	LOC389493	CPNE6	CYBRD1
CYTL1	EMID2	FOXI1	DUOX2	FAM164C	DGCR5	DOCK8	DNHD1	LOC391322	CPNE7	CYFIP2
CYYR1	EMILIN1	FOXI2	DUSP10	FAM166B	DGCR9	DOK2	DNM1P35	LOC400043	CPNE8	CYP17A1
D4S234E	EMILIN2	FOXJ1	DUSP15	FAM167A	DGKB	DOK5	DNM1	LOC400931	CPS1	CYP19A1
DAB1	EMILIN3	FOXJ3	DUSP1	FAM168A	DGKG	DOK6	DNM3	LOC440905	CPT1A	CYP1A1
DACH1	EML1	FOXL1	DUSP26	FAM176A	DHDH	DPEP1	DOC2A	LOC572558	CPT1B	CYP1B1
DACT1	EML5	FOXP2	DUSP2	FAM178B	DHRS2	DPEP2	DOC2B	LOC641298	CPT1C	CYP24A1
DACT3	EML6	FOXP3	DUSP4	FAM179A	DHRS9	DPEP3	DOCK10	LOC642587	CPVL	CYP26B1
DAPK1	EMP1	FOXQ1	DUSP5	FAM180A	DIAPH3	DPF1	DOCK11	LOC644165	CPXM1	CYP27A1
DAPL1	EMR1	FOXS1	DUSP6	FAM180B	DIO1	DPM3	DOCK2	LOC647309	CPXM2	CYP27B1
DAPP1	EMR2	FPR1	DUSP9	FAM181A	DIO2	DPP10	DOCK3	LOC654433	CPZ	CYP2B6
DARC	EMX1	FPR2	DYNC1I1	FAM182A	DIO3	DPP4	DOCK5	LOC728264	CP	CYP2B7P1
DBC1	EN1	FPR3	DYNC2LI1	FAM182B	DIRAS1	DPP6	DOCK8	LOC728606	CR1	CYP2C18
DBNDD1	EN2	FRAS1	DYNLRB2	FAM183A	DIRAS3	DPPA2	DOK2	LOC91316	CR2	CYP2C19
DBNDD2	ENDOU	FREM1	DYSF	FAM184B	DIRC3	DPPA4	DOK5	LOC96610	CRABP1	CYP2C9
DCAF12L1	ENKUR	FREM2	DZIP1	FAM188B	DISP2	DPT	DOK6	LOX	CRABP2	CYP2D6
DCAF4L1	ENO2	FRMD1	E2F1	FAM189A1	DKFZp686O24166	DPYD	DOK7	LPAR3	CRB1	CYP2E1
DCAF4L2	ENO3	FRMD3	E2F7	FAM189A2	DKK1	DPYSL4	DPEP1	LPHN2	CRB3	CYP2J2
DCDC2	ENOX1	FRRS1	EAF2	FAM18A	DKK2	DPYSL5	DPEP3	LPHN3	CRCT1	CYP2S1
DCD	ENPEP	FRZB	EBF1	FAM190A	DKK3	DQX1	DPF1	LPL	CREB3L1	CYP2U1
DCHS2	ENPP1	FSCN2	EBF3	FAM196A	DLC1	DRD2	DPF3	LPPR1	CREB5	CYP2W1
DCLK1	ENPP2	FSD1	EBF4	FAM196B	DLEC1	DRD5	DPP10	LPP	CRHBP	CYP39A1
DCLK2	ENPP4	FSTL3	EBI3	FAM198A	DLG2	DRP2	DPP4	LPXN	CRHR1	CYP3A4
DCN	ENPP5	FSTL4	ECHDC3	FAM198B	DLGAP1	DSC1	DPP6	LRAT	CRIM1	CYP3A5
DCST2	ENPP6	FST	ECM1	FAM19A1	DLGAP3	DSC2	DPP7	LRCH2	CRIP1	CYP3A7
DCT	ENTPD2	FTCD	ECM2	FAM19A2	DLGAP5	DSC3	DPPA2	LRFN5	CRIP2	CYP46A1
DCX	ENTPD3	FUT3	EDA2R	FAM19A3	DLK1	DSCAML1	DPPA4	LRG1	CRISPLD1	CYP4B1
DDC	ENTPD8	FUT6	EDAR	FAM20A	DLK2	DSCAM	DPT	LRMP	CRISPLD2	CYP4F11
DDI2	EOMES	FUT9	EDIL3	FAM26F	DLL1	DSCR6	DPY19L2P2	LRRC10B	CRLF1	CYP4F12
DDIT4L	EPB41L1	FXYD1	EDN1	FAM38B	DLL3	DSCR8	DPY19L2	LRRC16B	CRMP1	CYP4F22
DDIT4	EPB41L2	FXYD2	EDN2	FAM40B	DLX3	DSCR9	DPYD	LRRC24	CRNN	CYP4F2
DDN	EPB41L3	FXYD3	EDNRA	FAM46A	DLX4	DSEL	DPYSL3	LRRC26	CRTAC1	CYP4F3
DDO	EPB41L4A	FXYD4	EDNRB	FAM46B	DLX5	DSG1	DPYSL4	LRRC2	CRTAM	CYP4X1
DDR2	EPB41L4B	FYB	EEF1A2	FAM46C	DLX6	DSG3	DPYSL5	LRRC31	CRYAB	CYP51A1
DDX25	EPB49	FZD10	EFCAB1	FAM50B	DMBT1	DSG4	DPYS	LRRC39	CRYGD	CYP7A1
DDX26B	EPCAM	FZD2	EFCAB4A	FAM57B	DMBX1	DSP	DRD2	LRRC46	CRYGS	CYP7B1
DDX3Y	EPDR1	G0S2	EFCAB4B	FAM5B	DMD	DST	DRD4	LRRC4B	CRYL1	CYR61
DDX43	EPGN	G6PC	EFEMP1	FAM5C	DMGDH	DTNA	DSC1	LRRC4	CRYM	CYS1
DDX60L	EPHA10	GABBR1	EFEMP2	FAM60A	DMKN	DTX4	DSC2	LRRC50	CSAD	CYSLTR1
DDX60	EPHA1	GABRA2	EFHB	FAM63B	DMRT1	DUOX1	DSC3	LRRC7	CSAG1	CYTH4
DEFB1	EPHA2	GABRB2	EFHD1	FAM64A	DMRT3	DUOX2	DSCAML1	LRRIQ1	CSAG2	CYTIP
DEGS2	EPHA3	GABRB3	EFNA1	FAM65B	DMRTA1	DUOXA1	DSCAM	LRRK2	CSAG3	CYTL1
DENND1B	EPHA4	GABRD	EFNA5	FAM65C	DMRTA2	DUOXA2	DSCR8	LRRN1	CSDAP1	CYorf15A
DENND2A	EPHA5	GABRE	EFNB2	FAM66D	DMRTC1B	DUSP13	DSEL	LRRN2	CSDA	CYorf15B
DENND5B	EPHA7	GABRP	EFNB3	FAM69C	DNA2	DUSP1	DSG1	LSAMP	CSDC2	D4S234E
DEPDC1B	EPHB1	GABRQ	EFR3B	FAM70A	DNAH10	DUSP4	DSG3	LTB	CSF1R	DAAM2
DEPDC1	EPHB2	GAD1	EFS	FAM81A	DNAH11	DUSP5	DST	LTF	CSF1	DAB1
DEPDC6	EPHB3	GADD45B	EGFL6	FAM81B	DNAH12	DUSP6	DTHD1	LUM	CSF2RA	DACH1
DEPDC7	EPHB6	GADD45G	EGFL7	FAM83D	DNAH17	DUSP8	DTNA	LUZP2	CSF2RB	DACH2
DERL3	EPHX1	GAL3ST1	EGFL8	FAM83H	DNAH1	DUSP9	DTX1	LXN	CSF3R	DACT1
DES	EPHX2	GALNT3	EGFLAM	FAM84A	DNAH2	DUXA	DTX4	LY6D	CSF3	DACT2
DGAT2	EPHX3	GALNT5	EGFR	FAM84B	DNAH3	DYDC2	DUOX1	LY6G6C	CSGALNACT1	DACT3
DGCR5	EPN3	GALNT9	EGF	FAM86B1	DNAH5	DYNC1I1	DUOX2	LY6H	CSMD1	DAPK1
DGKE	EPPK1	GALNTL1	EGLN3	FAM89A	DNAH6	DYNC2H1	DUOXA1	LY6K	CSMD2	DAPK2
DGKH	EPS8L1	GALNTL2	EGR1	FAM92B	DNAH7	DYSF	DUOXA2	LY75	CSMD3	DAPL1
DHCR24	EPS8	GAMT	EGR2	FAM95B1	DNAH9	DZIP1L	DUSP10	LY9	CSPG4	DAPP1
DHCR7	EPSTI1	GAPT	EGR3	FANCA	DNAI1	E2F5	DUSP15	LYPD1	CSPG5	DARC
DHRS2	EPYC	GAS1	EGR4	FANCD2	DNAI2	EBF3	DUSP1	LYPD6B	CSRP2	DAZ1
DHRS9	ERAP2	GAS2L2	EHD3	FANCI	DNAJA4	EBF4	DUSP27	LYZ	CST1	DAZ2
DIAPH3	EREG	GAS2L3	EHF	FANK1	DNAJB13	EBI3	DUSP2	MAB21L1	CST2	DAZ3
DIO1	ERMN	GAS2	EHHADH	FAP	DNAJC12	ECE2	DUSP4	MACC1	CST4	DAZL
DIO2	ERMP1	GATA3	EIF1AY	FAR2	DNAJC22	ECEL1	DUSP5	MAEL	CST5	DBC1
DIO3	ERN2	GATA4	EIF3C	FAS	DNAJC5B	ECHDC3	DUSP6	MAGEA3	CST6	DBN1
DIRAS1	ERO1LB	GATA6	EIF4EBP1	FAT1	DNAJC6	ECM1	DUSP8	MAGEA6	CST7	DBNDD1
DIRAS2	ERP27	GATM	ELF3	FAT4	DNALI1	ECM2	DUSP9	MAGEC2	CSTA	DCAF12L1
DIRAS3	ESM1	GBA3	ELF5	FBLIM1	DNASE1L3	ECT2L	DYDC2	MAGED4B	CSTB	DCAF4L1
DIRC3	ESPNL	GBP3	ELFN1	FBLL1	DNER	EDARADD	DYNC1I1	MAGED4	CT45A1	DCAF4L2
DISP2	ESPN	GBP5	ELFN2	FBLN1	DNHD1	EDAR	DZIP1L	MAK	CT45A2	DCBLD2
DKFZp686A1627	ESR1	GCAT	ELK3	FBLN2	DNM1	EDA	DZIP1	MAMDC2	CT45A3	DCDC2
DKFZp686O24166	ESRRB	GCGR	ELMO1	FBLN5	DNM3	EDIL3	E2F7	MAMDC4	CT45A4	DCHS1
DKK1	ESRRG	GCKR	ELMO3	FBLN7	DNMT3B	EDN1	EBF1	MAML2	CT45A5	DCHS2
DKK2	ESYT3	GCK	ELMOD1	FBN2	DOC2A	EDN2	EBF3	MAN2A1	CT45A6	DCLK1
DKK3	ETNK2	GCM1	ELN	FBN3	DOCK10	EDN3	EBF4	MAOB	CTAG1B	DCLK2
DLC1	ETV1	GCNT3	ELOVL2	FBP1	DOCK11	EDNRA	EBI3	MAP1A	CTAG2	DCN
DLG2	ETV4	GCNT4	ELOVL4	FBXL16	DOCK2	EDNRB	ECEL1	MAP1B	CTAGE9	DCX
DLGAP1	ETV5	GCOM1	ELSPBP1	FBXO17	DOCK3	EEF1A2	ECM1	MAP2K6	CTCFL	DDC
DLGAP3	ETV7	GC	ELTD1	FBXO27	DOCK5	EFCAB1	ECM2	MAP2	CTF1	DDIT4L
DLGAP5	EVC2	GDA	EMB	FBXO2	DOCK8	EFCAB4A	EDA2R	MAP4K1	CTGF	DDN
DLK1	EVI2A	GDF15	EMCN	FBXO32	DOK2	EFCAB4B	EDARADD	MAPK15	CTHRC1	DDO
DLL1	EVI2B	GDF5	EME1	FBXO41	DOK4	EFEMP1	EDAR	MAPK4	CTH	DDR2
DLL3	EVPLL	GDF6	EMID1	FBXO6	DOK5	EFEMP2	EDA	MAPK8IP2	CTLA4	DDX12
DLX1	EVPL	GDPD3	EMID2	FCER1A	DOK6	EFHA2	EDIL3	2020-03-04	CTNNA2	DDX26B
DLX2	EXPH5	GEM	EMILIN1	FCER1G	DOK7	EFHD1	EDN1	MASP1	CTNNAL1	DDX3Y
DLX3	EXTL1	GFAP	EMILIN2	FCER2	DPCR1	EFNA5	EDN2	MAST1	CTNND2	DDX43
DLX4	EYA1	GFI1	EMILIN3	FCGBP	DPEP1	EFNB1	EDN3	MATK	CTSB	DDX4
DLX5	EYA2	GFPT2	EML6	FCGR1A	DPEP2	EFNB2	EDNRA	MATN3	CTSD	DDX60
DLX6	EYA4	GFRA1	EMP1	FCGR1B	DPEP3	EFNB3	EDNRB	MBNL3	CTSE	DEFA5
DMBT1	F13A1	GFRA2	EMP2	FCGR1C	DPF3	EFR3B	EEF1A2	MB	CTSF	DEFA6
DMBX1	F2RL1	GGT1	EMP3	FCGR2A	DPM3	EFS	EFCAB10	MC1R	CTSG	DEFB1
DMD	F2RL2	GGT3P	EMR1	FCGR2B	DPP10	EGFL6	EFCAB1	MCCC2	CTSH	DEFB4A
DMKN	F2RL3	GGT5	EMR2	FCGR2C	DPP4	EGFL7	EFCAB4A	MCOLN2	CTSK	DEGS2
DMP1	F3	GGT6	EMX1	FCGR3A	DPPA2	EGFL8	EFCAB6	MCOLN3	CTSL1	DENND2A
DMRT3	F5	GGT8P	EN1	FCGR3B	DPT	EGFLAM	EFEMP1	MCTP1	CTSL2	DENND2C
DMRTA1	F7	GGTLC2	EN2	FCHSD1	DPYD	EGFR	EFHA2	MDFI	CTSO	DEPDC1
DMRTA2	FA2H	GHR	ENAM	FCN1	DPYSL3	EGF	EFHB	MDGA1	CTSS	DEPDC6
DMRTC2	FAAH2	GIPC2	ENC1	FCRLA	DPYSL4	EGLN3	EFHC2	MDH1B	CTSW	DEPDC7
DNAH11	FAAH	GJA1	ENO2	FER1L4	DPYSL5	EGR1	EFHD1	MDK	CTSZ	DERL3
DNAH12	FABP3	GJA4	ENO3	FERMT1	DQX1	EGR2	EFNA2	ME1	CTTNBP2	DES
DNAH17	FABP4	GJA5	ENOX1	FERMT3	DRAM1	EGR3	EFNA5	ME3	CTXN1	DFNA5
DNAH2	FABP5	GJB1	ENPEP	FER	DRD1	EHD2	EFNB2	MED12L	CUBN	DFNB31
DNAH3	FABP6	GJB2	ENPP1	FEV	DRD2	EHF	EFNB3	MEG3	CUX2	DGAT2
DNAH5	FABP7	GJB3	ENPP2	FEZF1	DRD4	EID3	EFR3B	MEIS1	CWH43	DGCR5
DNAH6	FADD	GJB4	ENPP3	FEZF2	DRP2	EIF1AY	EFS	MEIS2	CX3CL1	DGKB
DNAH7	FADS1	GJB5	ENPP6	FGD2	DSC2	EIF3C	EGFL6	MEIS3	CX3CR1	DGKG
DNAH8	FADS2	GJB6	ENPP7	FGF12	DSC3	EIF4EBP1	EGFL7	MELK	CXADR	DHCR24
DNAH9	FADS3	GJC1	ENTPD2	FGF13	DSCAML1	EIF5A2	EGFL8	MEOX1	CXCL10	DHRS11
DNAI1	FADS6	GJC2	ENTPD5	FGF14	DSCAM	ELAVL2	EGFLAM	MESP1	CXCL11	DHRS2
DNAJA4	FAHD2B	GJD3	ENTPD8	FGF17	DSCC1	ELAVL3	EGFR	MET	CXCL12	DHRS4L2
DNAJC12	FAIM2	GLB1L3	EOMES	FGF1	DSCR6	ELF3	EGF	MEX3A	CXCL13	DHRS4
DNAJC1	FAIM3	GLDC	EPAS1	FGF9	DSCR8	ELF5	EGLN3	MFAP5	CXCL14	DHRS9
DNAJC22	FAM101A	GLDN	EPB41L3	FGFBP2	DSEL	ELFN1	EGOT	MFSD2A	CXCL16	DIAPH3
DNAJC6	FAM107A	GLI1	EPB41L4B	FGFBP3	DSG1	ELFN2	EGR1	MFSD4	CXCL17	DIO1
DNALI1	FAM110B	GLI2	EPCAM	FGFR2	DSG2	ELMO1	EGR2	MFSD6L	CXCL1	DIO2
DNASE1L3	FAM110C	GLI4	EPHA10	FGFR3	DSG3	ELMO3	EGR3	MGAT3	CXCL2	DIO3
DNASE2B	FAM111B	GLIS1	EPHA1	FGFRL1	DSP	ELN	EHD2	MGAT5B	CXCL3	DIRAS1
DNER	FAM117B	GLP1R	EPHA3	FGL2	DST	ELOVL2	EHF	MGAT5	CXCL5	DIRAS2
DNM1	FAM125B	GLRB	EPHA4	FHAD1	DTHD1	ELOVL3	EIF3C	MGC29506	CXCL6	DIRAS3
DNM3	FAM129C	GLS2	EPHA5	FHDC1	DTL	ELOVL4	EIF4EBP3	MGST1	CXCL9	DISP2
DNMBP	FAM131B	GLT1D1	EPHA6	FHL2	DTNA	ELOVL6	EIF5A2	MICALCL	CXCR1	DIXDC1
DNMT3B	FAM132A	GLT25D2	EPHA7	FHL5	DTX1	EMB	ELAVL3	MIPEP	CXCR2P1	DKFZp686A1627
DOC2A	FAM133A	GLT8D2	EPHB1	FIBCD1	DTX4	EMCN	ELF3	MKRN3	CXCR2	DKFZp686O24166
DOC2B	FAM134B	GLTPD2	EPHB2	FIBIN	DUOX1	EMID1	ELF5	MLXIPL	CXCR3	DKK1
DOCK10	FAM13C	GLYATL1	EPHB3	FIGN	DUOX2	EMID2	ELFN2	MME	CXCR4	DKK2
DOCK11	FAM149A	GLYAT	EPHB6	FILIP1L	DUOXA1	EMILIN1	ELL2	MMP10	CXCR5	DKK3
DOCK2	FAM150B	GNAO1	EPHX1	FKBP10	DUOXA2	EMILIN3	ELMO3	MMP11	CXCR6	DKK4
DOCK3	FAM151A	GNB3	EPHX2	FKBP1B	DUSP13	EML1	ELMOD1	MMP12	CXCR7	DLG2
DOCK5	FAM154B	GNG4	EPHX3	FKBP5	DUSP1	EML5	ELN	MMP13	CXXC5	DLG4
DOCK8	FAM155B	GNLY	EPN3	FKBP9L	DUSP27	EML6	ELOVL2	MMP1	CXorf21	DLGAP1
DOK2	FAM163A	GNRH1	EPOR	FKBP9	DUSP2	EMP1	ELOVL3	MMP26	CXorf36	DLGAP3
DOK5	FAM164A	GOLGA2B	EPPK1	FLG	DUSP4	EMR1	ELOVL4	MMP28	CXorf48	DLGAP5
DOK6	FAM167A	GOLGA6L10	EPR1	FLJ16779	DUSP5	EMR2	ELOVL7	MMP7	CXorf49B	DLK1
DOK7	FAM169A	GOLGA6L5	EPS8L1	FLJ35390	DUSP6	EMX2OS	EMB	MMP9	CXorf57	DLK2
DPEP1	FAM171A1	GOLGA6L9	EPS8L3	FLJ37307	DUSP9	EMX2	EMID1	MMRN1	CYB5R2	DLL3
DPEP2	FAM171A2	GOLGA7B	EPSTI1	FLJ37543	DYDC2	EN1	EMID2	MN1	CYBASC3	DLX1
DPF3	FAM171B	GOLGA8A	ERAP2	FLJ42875	DYNC1I1	EN2	EMILIN1	MNDA	CYBA	DLX2
DPP10	FAM176A	GOLGA8B	ERBB3	FLJ43390	DYNC2H1	ENAM	EMILIN2	MNX1	CYBB	DLX3
DPP4	FAM178B	GOLT1A	ERBB4	FLJ45445	DYSF	ENC1	EMILIN3	MON1B	CYBRD1	DLX4
DPP6	FAM179A	GPAT2	EREG	FLNC	DZIP1L	ENDOU	EML1	MORN5	CYFIP2	DLX5
DPT	FAM180A	GPC3	ERG	FLRT1	DZIP1	ENHO	EMP1	MOV10L1	CYGB	DLX6
DPY19L2P1	FAM181B	GPC4	ERN1	FLRT2	E2F1	ENKUR	EMR1	MOXD1	CYP11A1	DMBT1
DPY19L2P2	FAM182B	GPC6	ERP27	FLRT3	E2F7	ENO2	EMR2	MPEG1	CYP17A1	DMBX1
DPY19L2P4	FAM184A	GPD1	ERRFI1	FLT3	E2F8	ENO3	EMR3	MPP2	CYP19A1	DMD
DPY19L2	FAM184B	GPER	ERVFRDE1	FLVCR2	EBF1	ENPP1	EMX1	MPPED1	CYP1A1	DMKN
DPYD	FAM189A2	GPIHBP1	ESAM	FMNL1	EBF4	ENPP2	EMX2OS	MPPED2	CYP1B1	DMPK
DPYSL3	FAM198A	GPM6A	ESM1	FMO2	EBI3	ENPP3	EMX2	MPV17L	CYP21A2	DMRT3
DPYSL4	FAM198B	GPM6B	ESPL1	FMO3	ECEL1	ENPP4	EN2	MPZ	CYP24A1	DMRTA2
DPYSL5	FAM19A5	GPNMB	ESPNL	FMOD	ECHDC3	ENPP5	ENC1	MRC1	CYP26A1	DNA2
DQX1	FAM20A	GPR109A	ESPN	FN1	ECM1	ENPP6	ENDOU	MRGPRF	CYP26B1	DNAH11
DRD1	FAM25A	GPR109B	ESR1	FNBP1L	ECM2	ENTPD2	ENHO	MRVI1	CYP27A1	DNAH12
DRD2	FAM25B	GPR110	ESRP1	FNDC1	ECT2L	ENTPD3	ENKUR	MS4A15	CYP27B1	DNAH14
DSC1	FAM26E	GPR111	ESRRB	FNDC5	EDA2R	ENTPD8	ENO2	MS4A1	CYP27C1	DNAH1
DSC2	FAM26F	GPR112	ESRRG	FNDC7	EDARADD	EOMES	ENO3	MS4A8B	CYP2C18	DNAH2
DSC3	FAM38B	GPR115	ESYT3	FOLH1	EDAR	EPB41L3	ENOX1	MSLN	CYP2J2	DNAH3
DSCAML1	FAM3B	GPR123	ETNK2	FOLR1	EDA	EPB49	ENPEP	MSMB	CYP2S1	DNAH5
DSCC1	FAM3D	GPR126	ETV1	FOLR2	EDIL3	EPCAM	ENPP1	MST1P2	CYP2U1	DNAH6
DSCR6	FAM40B	GPR128	ETV3	FOSB	EDN1	EPDR1	ENPP3	MST1R	CYP39A1	DNAH7
DSCR8	FAM43A	GPR133	ETV4	FOSL1	EDN2	EPGN	ENPP6	MST1	CYP3A7	DNAH9
DSEL	FAM43B	GPR143	ETV7	FOSL2	EDNRA	EPHA10	ENTPD2	MSX2	CYP4B1	DNAJB5
DSG1	FAM46B	GPR153	EVC2	FOS	EDNRB	EPHA1	ENTPD3	MT1A	CYP4F11	DNAJC12
DSG3	FAM46C	GPR155	EVC	FOXA1	EEF1A2	EPHA2	ENTPD8	MT1E	CYP4F22	DNAJC22
DSP	FAM49A	GPR171	EVI2A	FOXA2	EFCAB1	EPHA3	EPB41L3	MT1F	CYP4V2	DNAJC6
DST	FAM50B	GPR172B	EVI2B	FOXC2	EFCAB4A	EPHA4	EPB49	MT1G	CYP4X1	DNALI1
DTL	FAM57B	GPR173	EVPLL	FOXD1	EFCAB4B	EPHA5	EPDR1	MT1H	CYP51A1	DNASE1L3
DTNA	FAM5C	GPR174	EVPL	FOXD2	EFCAB6	EPHA6	EPHA10	MT1L	CYP7B1	DNASE1
DTX1	FAM64A	GPR183	EXO1	FOXD3	EFEMP1	EPHA7	EPHA1	MT1M	CYR61	DNER
DTX4	FAM65B	GPR1	EXOC3L2	FOXE1	EFHB	EPHB1	EPHA3	MT1X	CYS1	DNM1
DUOX1	FAM65C	GPR34	EXOC3L	FOXF1	EFHC2	EPHB2	EPHA4	MT2A	CYSLTR1	DNM3
DUOX2	FAM69B	GPR35	EXOC6B	FOXG1	EFHD1	EPHB3	EPHA6	MTMR9L	CYSLTR2	DNMT3B
DUOXA1	FAM69C	GPR37	EXPH5	FOXJ1	EFNA3	EPHB6	EPHA7	MTUS2	CYTH3	DOC2A
DUSP10	FAM70A	GPR39	EYA2	FOXM1	EFNA5	EPHX1	EPHA8	MUC12	CYTH4	DOC2B
DUSP13	FAM71E1	GPR3	EYA3	FOXN4	EFNB1	EPHX2	EPHB1	MUC13	CYTIP	DOCK10
DUSP15	FAM71E2	GPR64	EYA4	FOXP2	EFNB2	EPHX3	EPHB3	MUC16	CYTL1	DOCK11
DUSP1	FAM78A	GPR68	EZH2	FOXQ1	EFNB3	EPHX4	EPHB6	MUC17	CYTSB	DOCK2
DUSP26	FAM81A	GPR81	F10	FOXS1	EFR3B	EPPK1	EPHX3	MUC1	CYYR1	DOCK3
DUSP27	FAM83A	GPR84	F11	FPR1	EFS	EPS8L1	EPHX4	MUC20	CYorf15A	DOCK8
DUSP2	FAM83B	GPR85	F12	FPR3	EGFL6	EPS8L3	EPN3	MUC2	CYorf15B	DOK2
DUSP4	FAM83C	GPR87	F13A1	FRAS1	EGFL7	EPS8	EPOR	MUC4	D4S234E	DOK5
DUSP5P	FAM83E	GPR97	F2RL2	FREM1	EGFL8	EPSTI1	EPPK1	MUC5B	DAAM1	DOK6
DUSP5	FAM83G	GPR98	F2RL3	FREM2	EGFLAM	EPYC	EPR1	MUC6	DAAM2	DOK7
DUSP6	FAM84A	GPRASP1	F2R	FRMD3	EGFR	ERAP2	EPS8L3	MUCL1	DAB1	DPCR1
DUSP9	FAM86B1	GPRC5A	F2	FRMD4B	EGF	ERC2	EPSTI1	MUM1L1	DAB2	DPEP1
DYDC2	FAM89A	GPRIN2	F3	FRMD5	EGLN3	EREG	EPYC	MURC	DACH1	DPEP2
DYNC1I1	FAM92B	GPRIN3	F5	FRMPD1	EGR1	ERMN	ERAP2	MUSTN1	DACT1	DPEP3
DYNC2H1	FAP	GPT2	FA2H	FRMPD2	EGR2	ERN2	ERAS	MX1	DACT2	DPF1
DYNLRB2	FAR2	GPT	FABP1	FRMPD4	EGR3	ERO1LB	ERBB3	MX2	DACT3	DPP10
DZIP1L	FARP1	GPX2	FABP3	FSTL1	EHF	ERO1L	ERBB4	MYADML2	DAGLA	DPP4
DZIP1	FASLG	GPX3	FABP4	FSTL4	EIF1AY	ERP27	EREG	MYBL2	DAPK1	DPP6
E2F1	FAT1	GRAMD1B	FABP5	FSTL5	EIF3C	ERVFRDE1	ERN2	MYBPC1	DAPK2	DPPA3
E2F2	FAT2	GRB14	FABP6	FST	EIF4EBP1	ESM1	ERO1LB	MYBPC2	DAPL1	DPT
E2F7	FAT3	GREB1	FABP7	FTCD	ELAVL2	ESPNL	ERP27	MYBPH	DAPP1	DPY19L2P2
E2F8	FAT4	GREM1	FADS2	FUCA2	ELAVL4	ESPN	ERRFI1	MYB	DARC	DPY19L2
EAF2	FBLIM1	GREM2	FAHD2B	FUT3	ELF3	ESR1	ESM1	MYF6	DAZ1	DPYD
EBF1	FBLN1	GRHL1	FAIM3	FUT4	ELF5	ESRRG	ESPNL	MYH11	DAZ3	DPYSL3
EBF3	FBLN2	GRHL2	FAIM	FUT9	ELFN1	ESX1	ESPN	MYH15	DBC1	DPYSL4
EBF4	FBLN5	GRHL3	FAM101A	FXYD1	ELFN2	ESYT3	ESR1	MYH2	DBNDD1	DPYSL5
EBI3	FBLN7	GRIA1	FAM101B	FXYD3	ELMO3	ETNK2	ESR2	MYH3	DBNDD2	DQX1
ECEL1	FBN1	GRIA2	FAM107A	FXYD5	ELN	ETV1	ESRP1	MYH6	DCAF12L1	DRD1
ECHDC3	FBN2	GRIA3	FAM109B	FXYD7	ELOVL2	ETV4	ESRRB	MYH7B	DCAF4L1	DRD2
ECM1	FBN3	GRIA4	FAM110C	FYB	ELOVL4	ETV5	ESRRG	MYH7	DCBLD1	DRP2
ECM2	FBP1	GRID1	FAM111B	FZD10	ELOVL6	ETV7	ESYT3	MYL1	DCBLD2	DSC2
EDA2R	FBP2	GRIK3	FAM113B	FZD2	ELOVL7	EVC2	ETV1	MYL2	DCC	DSC3
EDARADD	FBXL16	GRIK4	FAM114A1	FZD6	EMB	EVI2A	ETV4	MYL3	DCDC2	DSCAML1
EDAR	FBXL7	GRIK5	FAM115A	FZD7	EMCN	EVI2B	ETV5	MYL9	DCD	DSCR4
EDA	FBXO17	GRIN2A	FAM124A	FZD8	EMID1	EVPLL	ETV7	MYLK3	DCHS1	DSCR6
EDDM3B	FBXO27	GRIN2C	FAM129A	FZD9	EMID2	EVPL	EVC2	MYLK	DCHS2	DSCR8
EDIL3	FBXO2	GRIN2D	FAM131B	G0S2	EMILIN1	EYA1	EVI2A	MYLPF	DCLK1	DSEL
EDN1	FBXO32	GRM1	FAM131C	G6PC2	EMILIN3	EYA2	EVI2B	MYO15B	DCLK2	DSG1
EDN2	FBXO40	GRM4	FAM132A	GABBR1	EML1	EYA4	EVPL	MYO16	DCN	DSG2
EDN3	FBXO41	GRM5	FAM133A	GABBR2	EMP1	F10	EXTL1	MYO18B	DCT	DSG3
EDNRA	FCAR	GRM8	FAM135B	GABRA1	EMP3	F12	EYA1	MYO1G	DCX	DSG4
EDNRB	FCER1A	GRPR	FAM13AOS	GABRA2	EMR1	F13A1	EYA2	MYO6	DDAH1	DSP
EEF1A2	FCER1G	GRP	FAM13C	GABRA3	EMR2	F2RL1	EYA4	MYO7A	DDI2	DST
EFCAB10	FCER2	GRRP1	FAM150B	GABRA4	EMX2OS	F2RL2	F10	MYOCD	DDIT4L	DTNA
EFCAB1	FCGBP	GSDMB	FAM151A	GABRA5	EMX2	F2RL3	F12	MYOC	DDN	DTNB
EFCAB4A	FCGR1A	GSG1	FAM153A	GABRB1	EN1	F2	F13A1	MYOG	DDO	DTX1
EFCAB4B	FCGR1B	GSTA1	FAM155A	GABRB2	ENAM	F3	F2RL2	MYOM1	DDR1	DTX3
EFEMP1	FCGR2A	GSTA2	FAM159A	GABRB3	ENKUR	F5	F2RL3	MYOM2	DDR2	DUOX1
EFHB	FCGR2B	GSTM1	FAM160A1	GABRD	ENO2	F7	F2R	MYOM3	DDX21	DUOX2
EFHC2	FCGR2C	GSTM3	FAM161B	GABRE	ENO3	FA2H	F3	MYOT	DDX25	DUOXA1
EFHD1	FCGR3A	GSTM5	FAM167A	GABRG1	ENOX1	FAAH	F5	MYOZ1	DDX26B	DUOXA2
EFNA3	FCGR3B	GSTO2	FAM167B	GABRG2	ENPEP	FABP3	FA2H	MYOZ2	DDX3Y	DUSP15
EFNA4	FCHO1	GSTP1	FAM168A	GABRQ	ENPP1	FABP4	FABP3	MYOZ3	DDX43	DUSP1
EFNA5	FCN1	GSTT1	FAM169A	GAD1	ENPP2	FABP5	FABP4	MYPN	DDX58	DUSP26
EFNB2	FCRL1	GSTT2	FAM171A2	GAD2	ENPP3	FABP6	FABP6	MYT1	DDX60L	DUSP27
EFNB3	FCRL3	GTF2A1	FAM171B	GADD45A	ENPP5	FABP7	FADS1	NAALAD2	DDX60	DUSP2
EFR3B	FCRL5	GTF2H2B	FAM174B	GADD45B	ENPP6	FADS1	FADS2	NALCN	DEF6	DUSP4
EFS	FCRLA	GTF2H2	FAM176B	GADD45G	ENTPD2	FADS2	FAIM2	NAPSB	DEFB103B	DUSP5
EGFL6	FER1L4	GUCA2B	FAM184A	GAL3ST1	ENTPD3	FADS6	FAIM3	NAT1	DEFB1	DUSP9
EGFL7	FER1L6	GUCY1A2	FAM189A1	GALC	ENTPD8	FAHD2B	FAM101A	NAT8L	DEFB4A	DYDC2
EGFL8	FERMT2	GUCY1B2	FAM189A2	GALNT13	EOMES	FAIM2	FAM101B	NAV2	DEGS2	DYNC1I1
EGFR	FERMT3	GULP1	FAM190A	GALNT14	EPB41L3	FAIM3	FAM105A	NAV3	DENND1C	DYNC2H1
EGF	FETUB	GXYLT2	FAM193B	GALNT3	EPB41L4A	FAM101A	FAM107A	NBEAL1	DENND2A	DYX1C1
EGLN3	FEZ1	GYG2	FAM196B	GALNT5	EPB49	FAM107A	FAM110B	NBL1	DENND2C	DZIP1L
EGOT	FEZF1	GYLTL1B	FAM198B	GALNT6	EPDR1	FAM110B	FAM110C	NBLA00301	DENND2D	DZIP1
EGR1	FFAR2	GYPA	FAM19A5	GALNT9	EPHA10	FAM110C	FAM111B	NBPF16	DENND3	E2F2
EGR2	FGA	GZMA	FAM20A	GALNTL1	EPHA1	FAM111B	FAM113B	NCALD	DEPDC1B	E2F7
EGR3	FGB	GZMB	FAM21A	GALNTL2	EPHA2	FAM113B	FAM123C	NCAM1	DEPDC1	E2F8
EHF	FGD2	GZMH	FAM23A	GALR1	EPHA3	FAM123A	FAM124A	NCAM2	DEPDC6	EBF1
EIF1AY	FGD5	GZMK	FAM24B	GAL	EPHA4	FAM124A	FAM129A	NCAPD3	DEPDC7	EBF2
EIF3C	FGF11	GZMM	FAM26E	GAP43	EPHA5	FAM129A	FAM131B	NCAPG	DERL3	EBF3
EIF4E1B	FGF12	H19	FAM26F	GAPT	EPHA7	FAM131B	FAM131C	NCAPH	DES	EBF4
EIF4EBP1	FGF13	HABP2	FAM38B	GAS1	EPHB1	FAM132A	FAM132A	NCCRP1	DFNA5	EBI3
ELAVL2	FGF14	HAGHL	FAM3B	GAS2L2	EPHB2	FAM133A	FAM133A	NCF1	DFNB31	ECEL1
ELAVL3	FGF19	HAMP	FAM3D	GAS2L3	EPHB3	FAM134B	FAM134B	NCKAP5	DGAT2L6	ECH1
ELAVL4	FGF1	HAO2	FAM40B	GAS2	EPHB6	FAM13C	FAM135B	NCOA7	DGAT2	ECHDC3
ELF5	FGF2	HAPLN1	FAM43A	GAS7	EPHX1	FAM149A	FAM13C	NCRNA00087	DGCR5	ECM1
ELFN2	FGF3	HAPLN3	FAM45B	GATA2	EPHX2	FAM150A	FAM149A	NCRNA00092	DGCR6	ECM2
ELN	FGF5	HAPLN4	FAM46B	GATA4	EPHX3	FAM150B	FAM150B	NCRNA00105	DGKA	ECSCR
ELOVL2	FGF7	HAS1	FAM46C	GATA6	EPHX4	FAM151A	FAM153A	NCRNA00161	DGKB	EDA2R
ELOVL3	FGF9	HAS2	FAM49A	GATM	EPN3	FAM153A	FAM154B	NCRNA00181	DGKE	EDARADD
ELOVL4	FGFBP1	HAUS7	FAM50B	GBP1	EPPK1	FAM154B	FAM155A	NDP	DGKG	EDAR
ELOVL5	FGFBP2	HAVCR1	FAM55D	GBP2	EPR1	FAM155A	FAM155B	NEAT1	DGKI	EDA
ELOVL6	FGFR1	HAVCR2	FAM59A	GBP3	EPS8L1	FAM155B	FAM166B	NEB	DHCR24	EDIL3
ELOVL7	FGFR2	HBA1	FAM5B	GBP4	EPS8L3	FAM160A1	FAM167A	NECAB1	DHCR7	EDN1
ELP2	FGFR3	HBA2	FAM63B	GBP5	EPSTI1	FAM162B	FAM169A	NEFH	DHDPSL	EDN2
EMB	FGFR4	HBB	FAM64A	GBX2	EPYC	FAM163A	FAM171A2	NEFL	DHH	EDN3
EMCN	FGG	HBD	FAM65B	GCH1	ERAP2	FAM166B	FAM171B	NEFM	DHRS2	EDNRA
EME1	FGL1	HBE1	FAM65C	GCK	ERBB3	FAM167A	FAM176A	NEGR1	DHRS3	EDNRB
EME2	FGL2	HBG1	FAM66D	GCNT1	ERBB4	FAM169A	FAM178B	NEK5	DHRS9	EEF1A1P9
EMID1	FGR	HBG2	FAM69A	GCNT2	ERCC6L	FAM171A1	FAM179A	NELL1	DHX58	EEF1A2
EMID2	FHAD1	HCG27	FAM69B	GCNT4	EREG	FAM171A2	FAM180A	NELL2	DIAPH2	EFCAB1
EMILIN1	FHL1	HCN2	FAM70A	GCOM1	ERN1	FAM171B	FAM180B	NETO1	DIAPH3	EFCAB4A
EMILIN2	FHL2	HCN4	FAM72B	GDAP1L1	ERN2	FAM174B	FAM181A	NETO2	DIO2	EFCAB4B
EMILIN3	FHL5	HCST	FAM78A	GDA	ERO1LB	FAM176A	FAM181B	NEU1	DIRAS1	EFEMP1
EML6	FHOD3	HECW1	FAM81A	GDF10	ERO1L	FAM176B	FAM182B	NEURL	DIRAS2	EFEMP2
EMR1	FIBCD1	HECW2	FAM81B	GDF15	ERP27	FAM178B	FAM183A	NEXN	DIRAS3	EFHA2
EMR2	FIBIN	HEMGN	FAM83A	GDF5	ERRFI1	FAM181B	FAM184A	NFASC	DIRC3	EFHD1
EMX1	FIGN	HEPACAM2	FAM83B	GDPD2	ESCO2	FAM182B	FAM189A1	NFKBIZ	DISP2	EFNA2
EMX2OS	FILIP1L	HERC2P2	FAM83D	GDPD3	ESM1	FAM183A	FAM189A2	NGEF	DIXDC1	EFNA3
EN1	FILIP1	HES2	FAM83E	GEM	ESPL1	FAM184A	FAM18A	NGFR	DKFZp434J0226	EFNA5
EN2	FITM1	HES4	FAM83F	GFAP	ESPNL	FAM189A1	FAM198A	NIPAL3	DKFZp686A1627	EFNB3
ENDOU	FJX1	HEYL	FAM83G	GFOD1	ESPN	FAM189A2	FAM198B	NKAIN1	DKFZp686O24166	EFR3B
ENHO	FKBP10	HFE2	FAM84A	GFPT2	ESR1	FAM18A	FAM19A2	NKD1	DKK1	EFS
ENKUR	FKBP1B	HGD	FAM95B1	GFRA1	ESRRG	FAM190A	FAM19A3	NKG7	DKK2	EGFL6
ENO2	FKBP5	HGFAC	FANCA	GFRA2	ESYT3	FAM195A	FAM19A5	NKX2.1	DKK3	EGFL7
ENO3	FKBP7	HGF	FAP	GFRA3	ETNK2	FAM196A	FAM20A	NKX2.3	DKKL1	EGFL8
ENOX1	FLG2	HHATL	FAR2	GGTA1	ETV1	FAM198B	FAM20C	NKX3.2	DLC1	EGFLAM
ENPEP	FLG	HHIP	FAT2	GHR	ETV4	FAM19A5	FAM22A	NLGN1	DLG2	EGFR
ENPP1	FLI1	HHLA2	FAT3	GINS2	ETV7	FAM20A	FAM26E	NLGN3	DLG3	EGF
ENPP2	FLJ10357	HIF3A	FAT4	GJA1	EVC2	FAM25A	FAM26F	NLGN4X	DLG4	EGLN3
ENPP3	FLJ16779	HIGD1B	FBLIM1	GJA3	EVI2A	FAM26E	FAM38A	NLRP2	DLGAP1	EGR1
ENPP4	FLJ39582	HIST1H1C	FBLN1	GJA5	EVI2B	FAM26F	FAM38B	NLRP9	DLGAP2	EGR2
ENPP5	FLJ40330	HIST1H2AE	FBLN2	GJB1	EVPLL	FAM38B	FAM3B	NMNAT2	DLGAP3	EGR3
ENPP6	FLJ42709	HIST1H2BC	FBLN5	GJB2	EVPL	FAM3B	FAM3D	NNAT	DLGAP5	EGR4
ENTPD2	FLJ45445	HIST1H2BD	FBLN7	GJB6	EXO1	FAM3D	FAM40B	NNMT	DLK1	EHD2
ENTPD3	FLNC	HIST1H2BG	FBN1	GJC1	EXOC3L2	FAM40B	FAM41C	NOL4	DLK2	EHF
ENTPD5	FLRT2	HIST1H2BK	FBN2	GJC2	EXPH5	FAM43A	FAM43A	NOS2	DLL1	EIF1AY
ENTPD8	FLRT3	HIST1H3E	FBN3	GJD2	EXTL1	FAM46B	FAM43B	NOSTRIN	DLL3	EIF3C
EOMES	FLT4	HIST1H4H	FBP1	GJD3	EYA1	FAM46C	FAM46B	NOTUM	DLL4	ELANE
EPB41L3	FLVCR2	HIST2H2AA3	FBXL16	GLB1L2	EYA2	FAM50B	FAM46C	NOVA1	DLX1	ELAVL4
EPB41L4A	FMNL1	HIST2H2BF	FBXL21	GLDN	EYA4	FAM59A	FAM47E	NOV	DLX2	ELF3
EPB41L4B	FMO1	HIST3H2A	FBXL7	GLI1	EYS	FAM5B	FAM50B	NOX1	DLX3	ELF5
EPB49	FMO2	HJURP	FBXO27	GLI2	F10	FAM5C	FAM5B	NOX4	DLX4	ELFN2
EPDR1	FMO3	HK3	FBXO2	GLI3	F11	FAM65B	FAM64A	NPAS3	DLX5	ELMO1
EPHA10	FMO6P	HKDC1	FBXO32	GLIPR1L2	F12	FAM65C	FAM65B	NPIPL3	DLX6	ELN
EPHA3	FMO9P	HLA.DOA	FBXO41	GLIS1	F13A1	FAM69B	FAM65C	NPM2	DMBT1	ELOVL2
EPHA4	FMOD	HLA.DOB	FCAMR	GLIS3	F2RL1	FAM69C	FAM66C	NPR3	DMD	ELOVL4
EPHA7	FN1	HLA.DQA1	FCER1A	GLP1R	F2RL2	FAM70A	FAM66D	NPTX1	DMGDH	ELOVL5
EPHA8	FN3K	HLA.DQA2	FCER1G	GLRA2	F2RL3	FAM71E1	FAM69A	NPTX2	DMKN	ELOVL6
EPHB1	FNDC1	HLA.DQB1	FCER2	GLRA3	F2	FAM71E2	FAM69B	NPY	DMRT2	ELOVL7
EPHB3	FNDC4	HLA.DQB2	FCGBP	GLS2	F3	FAM71F1	FAM69C	NQO1	DMRTA1	EMB
EPHB6	FNDC5	HLA.DRB5	FCGR1A	GLT1D1	F5	FAM75A2	FAM70A	NR2E1	DMRTA2	EMCN
EPHX2	FOLH1	HLA.DRB6	FCGR1B	GMPR	F7	FAM75A3	FAM71E1	NR4A1	DMXL1	EME1
EPHX3	FOLR1	HLA.G	FCGR1C	GNA14	FA2H	FAM78A	FAM71E2	NR4A2	DMXL2	EMID1
EPHX4	FOLR2	HLA.J	FCGR2A	GNA15	FAAH2	FAM78B	FAM78B	NR4A3	DNA2	EMID2
EPN3	FOLR3	HLA.L	FCGR2B	GNAL	FABP1	FAM81A	FAM81A	NRAP	DNAH10	EMILIN1
EPO	FOSB	HLF	FCGR2C	GNB3	FABP3	FAM81B	FAM81B	NRCAM	DNAH11	EMILIN3
EPPK1	FOSL1	HMCN1	FCGR3A	GNG12	FABP4	FAM83A	FAM83A	NRG4	DNAH14	EML1
EPR1	FOS	HMGA2	FCGR3B	GNG13	FABP5	FAM83B	FAM83E	NRIP3	DNAH17	EML6
EPS8L1	FOXA1	HMGCS2	FCHO1	GNG3	FABP6	FAM83C	FAM83F	NRK	DNAH1	EMP1
EPSTI1	FOXA2	HMMR	FCN1	GNG4	FABP7	FAM83E	FAM84A	NRN1	DNAH2	EMP3
EPYC	FOXC2	HNF1A	FCN3	GNLY	FADS2	FAM83F	FAM86B1	NRXN1	DNAH5	EMR1
ERAP2	FOXD1	HNF4A	FCRL3	GOLGA2B	FADS6	FAM83G	FAM90A1	NRXN2	DNAH6	EMR2
ERBB2	FOXE1	HNF4G	FCRL5	GOLGA7B	FAHD2B	FAM84A	FAM92B	NRXN3	DNAH7	EMX1
ERBB4	FOXF1	HOMER2	FCRLA	GOLGA8A	FAIM2	FAM86B1	FAM9C	NSUN5P1	DNAH8	EMX2OS
ERCC6L	FOXF2	HOXA10	FCRLB	GOLGA8B	FAIM3	FAM89A	FANK1	NSUN5P2	DNAH9	EMX2
EREG	FOXG1	HOXA11AS	FDXR	GOLT1A	FAM101A	FAM90A1	FAP	NTF4	DNAJA4	EN2
ERLIN2	FOXH1	HOXA11	FER1L4	GPAT2	FAM105A	FAM92B	FAR2	NTM	DNAJB14	ENDOU
ERMN	FOXI3	HOXA13	FER1L5	GPC2	FAM107A	FAM95B1	FAT1	NTN1	DNAJC12	ENKUR
ERN1	FOXJ1	HOXA7	FER1L6	GPC3	FAM108C1	FAM9C	FAT2	NTNG1	DNAJC22	ENO2
ERN2	FOXL1	HOXA9	FERMT1	GPC4	FAM110B	FANK1	FAT3	NTNG2	DNAJC6	ENO3
ERO1LB	FOXL2	HOXB13	FERMT3	GPC5	FAM111B	FAP	FAT4	NTRK2	DNALI1	ENOX1
ERP27	FOXN1	HOXB8	FER	GPC6	FAM126A	FAR2	FBLL1	NTRK3	DNASE1L2	ENPEP
ERVFRDE1	FOXP2	HOXB9	FES	GPD1	FAM129A	FASN	FBLN1	NUDT11	DNASE1L3	ENPP1
ESCO2	FOXP3	HOXC11	FEZ1	GPIHBP1	FAM129C	FAS	FBLN2	NUDT8	DNASE2B	ENPP2
ESM1	FOXQ1	HOXD10	FGA	GPNMB	FAM132A	FAT1	FBLN5	NUSAP1	DNER	ENPP3
ESPL1	FOXRED2	HOXD11	FGB	GPR114	FAM133A	FAT2	FBLN7	NXPH4	DNHD1	ENPP4
ESPNL	FPR1	HOXD13	FGD2	GPR123	FAM134B	FAT3	FBN1	NYNRIN	DNLZ	ENPP5
ESPN	FPR2	HOXD1	FGD3	GPR126	FAM135B	FAT4	FBN2	OAS1	DNM1P35	ENPP7
ESR1	FPR3	HOXD3	FGD5	GPR128	FAM13C	FBLL1	FBN3	OAS2	DNM1	ENTPD2
ESRRB	FRAS1	HOXD4	FGF11	GPR12	FAM149A	FBLN1	FBP1	OASL	DNM3	ENTPD3
ESRRG	FREM1	HPCAL4	FGF12	GPR132	FAM150B	FBLN2	FBXL16	OBSCN	DNMT3B	ENTPD8
ESYT3	FREM2	HPD	FGF13	GPR133	FAM154B	FBLN5	FBXL21	OCA2	DOCK10	EOMES
ETNK2	FRK	HPGD	FGF14	GPR143	FAM155A	FBLN7	FBXL7	ODAM	DOCK11	EPB41L3
ETV1	FRMD1	HPN	FGF1	GPR153	FAM155B	FBN1	FBXO15	ODZ1	DOCK2	EPB41L4A
ETV4	FRMD5	HPR	FGF2	GPR158	FAM166B	FBN2	FBXO17	ODZ2	DOCK3	EPB41L4B
ETV7	FRY	HPSE	FGF7	GPR160	FAM167A	FBN3	FBXO27	ODZ3	DOCK4	EPCAM
EVC2	FRZB	HPX	FGF9	GPR176	FAM169A	FBP1	FBXO2	ODZ4	DOCK5	EPDR1
EVC	FSD1	HP	FGFBP1	GPR179	FAM171A1	FBXL13	FBXO32	OGDHL	DOCK8	EPGN
EVI2A	FSTL1	HRASLS5	FGFBP2	GPR17	FAM171A2	FBXL16	FBXO39	OGN	DOK2	EPHA10
EVI2B	FSTL3	HRASLS	FGFR1	GPR183	FAM171B	FBXL7	FBXO43	OLFM4	DOK3	EPHA1
EVL	FSTL4	HRCT1	FGFR2	GPR1	FAM174B	FBXO15	FCER1A	OLR1	DOK4	EPHA2
EXO1	FSTL5	HRC	FGFR3	GPR22	FAM176A	FBXO17	FCER1G	OMD	DOK5	EPHA3
EXTL1	FST	HRG	FGFR4	GPR26	FAM176B	FBXO27	FCGBP	ONECUT2	DOK6	EPHA4
EYA1	FTCD	HRH2	FGG	GPR27	FAM177B	FBXO2	FCGR1A	OPRK1	DOK7	EPHA7
EYA2	FTHL17	HRNR	FGL2	GPR34	FAM178B	FBXO32	FCGR1B	OR2T10	DPEP1	EPHA8
EYA4	FUT2	HR	FGR	GPR37L1	FAM179A	FBXO41	FCGR2A	OR51E1	DPEP2	EPHB1
F12	FUT3	HS3ST2	FHDC1	GPR37	FAM180A	FCER1A	FCGR2B	OR51E2	DPEP3	EPHB2
F13A1	FUT6	HS3ST3A1	FHL1	GPR39	FAM181A	FCER1G	FCGR2C	ORM1	DPF1	EPHB3
F2RL1	FUT7	HS6ST2	FHL2	GPR3	FAM182B	FCGBP	FCGR3A	ORM2	DPF3	EPHB6
F2RL2	FUZ	HS6ST3	FHL5	GPR44	FAM183A	FCGR1A	FCGR3B	OSGIN1	DPM3	EPHX2
F2RL3	FXYD1	HSD11B1	FIBCD1	GPR50	FAM184A	FCGR1B	FCHO1	OSTalpha	DPP10	EPHX3
F3	FXYD2	HSD11B2	FIBIN	GPR55	FAM189A2	FCGR2A	FCN1	OTX1	DPP4	EPHX4
F5	FXYD3	HSD17B13	FICD	GPR61	FAM18A	FCGR2B	FCRL5	OVGP1	DPP6	EPM2AIP1
F7	FXYD6	HSD17B14	FIGNL2	GPR62	FAM190A	FCGR2C	FCRL6	OXGR1	DPP7	EPN3
FA2H	FYB	HSD17B2	FIGN	GPR64	FAM195A	FCGR3A	FCRLB	P2RX1	DPPA4	EPPK1
FABP3	FZD10	HSD17B3	FILIP1L	GPR65	FAM196A	FCGR3B	FER1L4	P2RY11	DPT	EPR1
FABP4	FZD1	HSD17B6	FILIP1	GPR68	FAM198A	FCHO1	FER1L5	P2RY1	DPY19L2P2	EPS8L1
FABP5	FZD3	HSD17B7P2	FITM2	GPR75	FAM198B	FCN1	FERMT1	P2RY6	DPY19L2	EPS8L3
FABP6	FZD7	HSF4	FJX1	GPR81	FAM19A5	FCN3	FERMT3	P4HA3	DPY19L3	EPSTI1
FABP7	FZD8	HSH2D	FKBP10	GPR82	FAM20A	FCRL2	FFAR2	P704P	DPYD	EPYC
FADS1	G0S2	HSPA6	FKBP1B	GPR83	FAM23A	FCRL5	FGA	PABPC1L2A	DPYSL2	ERAP2
FADS2	G6PD	HSPA7	FKBP5	GPR84	FAM24B	FCRLA	FGD2	PABPC1L2B	DPYSL3	ERBB2
FADS6	GAB3	HSPB6	FLG	GPR88	FAM26E	FCRLB	FGD5	PABPC1L	DPYSL4	ERBB3
FAIM2	GABRA3	HSPB7	FLJ13197	GPR98	FAM26F	FER1L4	FGF11	PACRG	DPYSL5	ERBB4
FAIM3	GABRA5	HSPG2	FLJ16779	GPRASP1	FAM27C	FER1L6	FGF12	PADI2	DPYS	ERCC6L
FAM101A	GABRB3	HTR1D	FLJ23867	GPRC5A	FAM38B	FERMT1	FGF13	PAGE4	DRD2	EREG
FAM105A	GABRD	HTR1F	FLJ40330	GPRC5C	FAM3B	FERMT3	FGF17	PAH	DRP2	ERG
FAM107A	GABRE	HTR2A	FLJ42709	GPRIN1	FAM3D	FETUB	FGF18	PAK6	DSC1	ERN2
FAM110B	GABRG3	HTR2B	FLJ42875	GPRIN3	FAM40B	FEZ1	FGF19	PALM3	DSC2	ERO1LB
FAM111B	GABRP	HTR6	FLJ44606	GPT	FAM41C	FEZF1	FGF1	PAMR1	DSC3	ERP27
FAM113B	GABRQ	HTR7	FLJ45244	GPX3	FAM46A	FEZF2	FGF2	PAPSS2	DSCAML1	ERVFRDE1
FAM115C	GABRR1	HTRA3	FLJ45340	GPX8	FAM46B	FFAR2	FGF3	PAQR6	DSCAM	ESCO2
FAM123A	GAD1	HTRA4	FLJ45445	GRAMD1B	FAM46C	FGA	FGF7	PARP6	DSCC1	ESM1
FAM123C	GADD45G	HUNK	FLJ45983	GRAMD1C	FAM49A	FGB	FGF8	PART1	DSCR8	ESPL1
FAM124A	GAGE12D	HYDIN	FLNC	GRAMD2	FAM50B	FGD2	FGF9	PATE1	DSEL	ESPNL
FAM126A	GAGE12J	IBSP	FLRT1	GRASP	FAM54A	FGD5	FGFBP1	PAX1	DSG1	ESPN
FAM127C	GAGE1	ICOS	FLRT2	GRB14	FAM59A	FGF10	FGFR1	PBK	DSG2	ESRP1
FAM129A	GAGE2A	ID1	FLRT3	GRB7	FAM5B	FGF11	FGFR3	PCA3	DSG3	ESRRG
FAM129C	GAGE2B	ID4	FLT1	GREB1L	FAM5C	FGF12	FGFR4	PCDH10	DSP	ESX1
FAM131B	GAGE2D	IDO1	FLT3	GREB1	FAM64A	FGF13	FGFRL1	PCDH11X	DST	ESYT3
FAM133A	GAGE4	IER3	FLT4	GREM1	FAM65B	FGF14	FGG	PCDH11Y	DTNA	ETNK2
FAM134B	GALC	IER5L	FMN1	GREM2	FAM66D	FGF18	FGL2	PCDH17	DTX1	ETV1
FAM135A	GALM	IFI27	FMN2	GRHL3	FAM69B	FGF19	FGR	PCDH18	DTX3L	ETV4
FAM135B	GALNT12	IFI30	FMNL1	GRIA1	FAM70A	FGF1	FHAD1	PCDH20	DTX3	ETV5
FAM13C	GALNT13	IFI44L	FMO1	GRIA2	FAM70B	FGF20	FHL1	PCDH7	DTX4	ETV7
FAM149A	GALNT14	IFNG	FMO2	GRIA4	FAM71E1	FGF2	FHL2	PCDH8	DUOX1	EVC2
FAM150B	GALNT5	IGDCC4	FMO3	GRID2	FAM72B	FGF3	FHL5	PCDH9	DUOX2	EVC
FAM154B	GALNT6	IGF1	FMO4	GRIK1	FAM72D	FGF5	FHOD3	PCDHA10	DUOXA1	EVI2A
FAM155A	GALNTL1	IGF2AS	FMO5	GRIK2	FAM81A	FGF7	FIBCD1	PCDHA11	DUOXA2	EVI2B
FAM155B	GALNTL2	IGF2BP1	FMOD	GRIK3	FAM81B	FGF8	FIBIN	PCDHA12	DUSP10	EVPL
FAM160A1	GALR2	IGF2BP2	FN1	GRIN1	FAM82A1	FGF9	FIGF	PCDHA13	DUSP15	EVX1
FAM161B	GAL	IGF2BP3	FNDC1	GRIN2A	FAM83A	FGFBP1	FIGNL2	PCDHA1	DUSP1	EXO1
FAM164A	GAMT	IGF2	FNDC4	GRIN2B	FAM83B	FGFBP2	FIGN	PCDHA3	DUSP2	EXPH5
FAM166B	GAP43	IGFBP1	FNDC5	GRIN2C	FAM83C	FGFBP3	FILIP1L	PCDHA4	DUSP5P	EYA2
FAM167A	GAS1	IGFBP2	FNIP2	GRIN3A	FAM83D	FGFR1	FILIP1	PCDHA6	DUSP5	EYA4
FAM169A	GAS7	IGFBP3	FOLH1B	GRIP1	FAM83E	FGFR2	FKBP1B	PCDHA7	DUSP6	F10
FAM171A1	GAST	IGFBP5	FOLH1	GRIP2	FAM83F	FGFR3	FKBP5	PCDHB10	DUSP8	F12
FAM171A2	GATA2	IGFBP6	FOLR1	GRM1	FAM83G	FGFR4	FLG	PCDHB11	DUSP9	F13A1
FAM171B	GATA3	IGFL1	FOLR2	GRM2	FAM84A	FGG	FLJ13197	PCDHB16	DYDC2	F2RL1
FAM174B	GATA4	IGFN1	FOLR3	GRM3	FAM86B1	FGL1	FLJ16779	PCDHB2	DYNC1I1	F2RL2
FAM176A	GATA6	IGJ	FOSB	GRM4	FAM89A	FGL2	FLJ35220	PCDHB3	DYNC2H1	F2RL3
FAM176B	GATM	IGLON5	FOSL1	GRM5	FAM92A1	FGR	FLJ35390	PCDHB4	DYNLT3	F2
FAM177B	GATS	IGSF11	FOS	GRM7	FAM92B	FHAD1	FLJ37307	PCDHB5	DYSF	F3
FAM178B	GBP1	IGSF1	FOXA1	GRM8	FAM95B1	FHDC1	FLJ39582	PCDHB7	DZIP1	F5
FAM180A	GBP2	IGSF21	FOXA3	GRP	FAM9C	FHL1	FLJ40330	PCDHB8	E2F5	F7
FAM181B	GBP3	IGSF6	FOXC1	GSC	FANK1	FHL2	FLJ40852	PCDHB9	E2F7	F8
FAM183A	GBP4	IHH	FOXD1	GSDMB	FAP	FHOD3	FLJ42627	PCDHGA10	E2F8	FA2H
FAM184A	GBP5	IKBKE	FOXD4	GSDMC	FAR2	FIBCD1	FLJ42709	PCDHGA11	EAF2	FAAH2
FAM184B	GBP6	IKZF3	FOXE1	GSDMD	FASN	FIBIN	FLJ42875	PCDHGA1	EBF1	FABP1
FAM188B	GCET2	IL11	FOXF1	GSG1L	FAS	FIGF	FLJ43663	PCDHGA2	EBF2	FABP2
FAM189A1	GCGR	IL12RB1	FOXF2	GSTM1	FAT1	FIGN	FLJ43860	PCDHGA3	EBF3	FABP3
FAM189A2	GCHFR	IL12RB2	FOXI1	GSTM3	FAT2	FILIP1L	FLJ45445	PCDHGA4	EBF4	FABP4
FAM190A	GCK	IL13RA2	FOXI2	GSTM5	FAT3	FILIP1	FLNC	PCDHGA5	EBI3	FABP5
FAM196A	GCLC	IL17RB	FOXJ1	GSTT1	FAT4	FJX1	FLRT1	PCDHGA6	EBPL	FABP6
FAM196B	GCLM	IL17RD	FOXM1	GSTT2	FBLN1	FKBP10	FLRT2	PCDHGA7	ECE1	FADS1
FAM198A	GCNT1	IL17RE	FOXP2	GSX1	FBLN2	FKBP1B	FLRT3	PCDHGA9	ECEL1	FADS2
FAM198B	GCNT2	IL18RAP	FOXP3	GSX2	FBLN5	FKBP9L	FLT3LG	PCDHGB1	ECHDC2	FADS6
FAM19A2	GCNT3	IL1B	FOXQ1	GTF2A1	FBLN7	FLG2	FLT4	PCDHGB2	ECM1	FAHD2B
FAM19A3	GCOM1	IL1R2	FOXS1	GTF2H2B	FBN1	FLG	FMN2	PCDHGB4	ECM2	FAIM2
FAM19A5	GDAP1	IL1RL1	FPR1	GTF2H2	FBN2	FLJ22536	FMO1	PCDHGB5	ECSCR	FAIM3
FAM20A	GDA	IL1RL2	FPR3	GTSE1	FBN3	FLJ36000	FMO2	PCDHGB6	ECT2	FAM101A
FAM25A	GDF15	IL1RN	FRAS1	GTSF1	FBP1	FLJ39582	FMO3	PCDHGB7	EDA2R	FAM105A
FAM26E	GDF6	IL20RA	FREM1	GUCY1A2	FBXL13	FLJ40330	FMOD	PCDP1	EDARADD	FAM107A
FAM26F	GDPD2	IL20RB	FREM2	GUCY1A3	FBXL16	FLJ45445	FN1	PCGEM1	EDAR	FAM107B
FAM27C	GDPD3	IL21R	FRG2B	GUCY1B3	FBXL7	FLJ45983	FNDC1	PCOLCE2	EDA	FAM110B
FAM38B	GDPD5	IL22RA1	FRG2C	GULP1	FBXL8	FLNA	FNDC4	PCOTH	EDEM3	FAM110C
FAM3B	GEFT	IL2RA	FRK	GVIN1	FBXO17	FLNC	FNDC5	PCP4L1	EDIL3	FAM111B
FAM3D	GEM	IL2RG	FRMD1	GYG2	FBXO27	FLRT1	FOLH1	PCP4	EDN2	FAM113B
FAM40B	GFAP	IL33	FRMD3	GYLTL1B	FBXO2	FLRT2	FOLR1	PCSK1N	EDN3	FAM117A
FAM43B	GFI1	IL34	FRMD6	GYPC	FBXO32	FLRT3	FOLR2	PCSK1	EDNRA	FAM123C
FAM46B	GFPT2	IL4I1	FRMPD1	GZMA	FBXO41	FLT4	FOLR3	PDCD1	EDNRB	FAM124A
FAM46C	GFRA1	IL6ST	FRRS1	GZMK	FCAMR	FMO1	FOSB	PDE10A	EEA1	FAM127A
FAM47E	GFRA3	IL6	FRY	H19	FCAR	FMO2	FOSL1	PDE11A	EEF1A2	FAM127B
FAM49A	GGT1	IL7R	FRZB	H2AFY2	FCER1A	FMO3	FOS	PDE3A	EFCAB1	FAM127C
FAM50B	GGT5	IL8	FSCN1	HAAO	FCER1G	FMO4	FOXA1	PDE5A	EFCAB4A	FAM129A
FAM54A	GGT6	ILDR1	FSTL1	HAMP	FCER2	FMO5	FOXA2	PDE6B	EFCAB4B	FAM129C
FAM55C	GGT7	INHA	FSTL3	HAND2	FCGBP	FMO6P	FOXA3	PDE8B	EFCAB7	FAM131B
FAM57B	GGTA1	INHBA	FSTL4	HAP1	FCGR1A	FMO9P	FOXB1	PDGFRA	EFEMP1	FAM131C
FAM59A	GGTLC2	INHBB	FSTL5	HAPLN1	FCGR1B	FMOD	FOXC1	PDIA2	EFEMP2	FAM132A
FAM5B	GHR	INHBE	FST	HAPLN2	FCGR1C	FN1	FOXD1	PDK4	EFHA2	FAM133A
FAM5C	GIMAP1	INMT	FTCD	HAPLN3	FCGR2A	FNDC1	FOXD2	PDLIM4	EFHD1	FAM134B
FAM60A	GIMAP2	INPP5J	FTL	HAPLN4	FCGR2B	FNDC4	FOXD3	PDLIM5	EFNA1	FAM135B
FAM64A	GIMAP4	IP6K3	FUT1	HAR1A	FCGR2C	FNDC5	FOXE1	PDZK1IP1	EFNA3	FAM13A
FAM65B	GIMAP5	IPMK	FUT2	HAS2	FCGR3A	FOLH1	FOXF1	PDZRN4	EFNA5	FAM13C
FAM65C	GIMAP6	IQCA1	FUT3	HAVCR2	FCGR3B	FOLR1	FOXF2	PEBP4	EFNB2	FAM149A
FAM69C	GIMAP7	IQGAP3	FUT6	HBA1	FCHO1	FOLR2	FOXG1	PEG10	EFNB3	FAM150A
FAM70A	GIMAP8	IQSEC3	FUT9	HBA2	FCN1	FOLR3	FOXH1	PENK	EFR3B	FAM151A
FAM71E1	GIPC2	IQUB	FXYD1	HBB	FCN3	FOSB	FOXI1	PER1	EFS	FAM154B
FAM71E2	GJA1	IRF4	FXYD2	HBG1	FCRL1	FOSL1	FOXI2	PEX10	EGFL6	FAM155A
FAM72B	GJA3	IRF6	FXYD3	HBG2	FCRL2	FOS	FOXI3	PGA3	EGFL7	FAM155B
FAM72D	GJA4	IRF7	FXYD4	HCG11	FCRL3	FOXA1	FOXJ1	PGAM2	EGFL8	FAM159A
FAM78B	GJA5	IRF8	FXYD5	HCG22	FCRL5	FOXA2	FOXL2	PGC	EGFLAM	FAM160A1
FAM81A	GJB2	IRS1	FXYD6	HCG26	FCRLA	FOXA3	FOXN1	PGF	EGFR	FAM163A
FAM81B	GJB4	IRS2	FYB	HCK	FER1L4	FOXC1	FOXN4	PGM5	EGF	FAM167A
FAM83A	GJB6	IRX1	FZD1	HCLS1	FER1L6	FOXD1	FOXP2	PGR	EGLN3	FAM169A
FAM83B	GJC1	IRX2	FZD2	HCN1	FERMT1	FOXE1	FOXP3	PHF21B	EGR1	FAM171A1
FAM83C	GJD3	IRX3	FZD7	HCN2	FERMT3	FOXF2	FOXQ1	PHGR1	EGR2	FAM171A2
FAM83D	GKAP1	IRX5	G0S2	HCN4	FETUB	FOXG1	FOXS1	PHLDA2	EGR3	FAM171B
FAM83E	GK	IRX6	G6PC	HCP5	FEZF1	FOXH1	FPR1	PHLDB2	EGR4	FAM174B
FAM83F	GLB1L2	ISG15	G6PD	HCST	FFAR2	FOXI1	FPR3	PHYHD1	EHD2	FAM176A
FAM84A	GLB1L	ISLR2	GAB3	HDC	FGA	FOXI3	FRAS1	PHYHIPL	EHD3	FAM177B
FAM86B1	GLCCI1	ISLR	GABBR1	HDHD3	FGB	FOXJ1	FREM1	PHYHIP	EHF	FAM178B
FAM89A	GLDC	ISM1	GABRA2	HEBP1	FGD2	FOXL1	FREM2	PI15	EIF1AY	FAM180A
FAM90A1	GLDN	ISM2	GABRB3	HECW1	FGF11	FOXL2	FRK	PI16	EIF3C	FAM184A
FAM92A1	GLI1	ITGA10	GABRD	HELB	FGF12	FOXN1	FRMD1	PI3	EIF4E3	FAM186A
FAM95B1	GLI2	ITGA11	GABRE	HELLS	FGF13	FOXP2	FRMD3	PIGR	EIF4EBP3	FAM189A1
FAM9C	GLIPR1	ITGA2B	GABRP	HEPACAM	FGF14	FOXP3	FRMD5	PILRB	EIF5A2	FAM189A2
FANCA	GLIS1	ITGA8	GAD1	HEPH	FGF18	FOXQ1	FRMD6	PIP5K1B	ELAVL2	FAM190A
FANK1	GLIS3	ITGA9	GADD45A	HEPN1	FGF19	FPR1	FRMPD1	PIP	ELF3	FAM198A
FAP	GLS2	ITGAD	GADD45B	HERC2P2	FGF1	FPR2	FRZB	PITX1	ELF4	FAM198B
FAR2	GLT1D1	ITGAL	GADD45G	HERC5	FGF2	FPR3	FSCN1	PITX2	ELFN1	FAM19A2
FASLG	GLT25D2	ITGAX	GAGE12D	HERC6	FGF5	FRAS1	FSD1	PKDCC	ELFN2	FAM19A4
FASN	GLT8D2	ITGB1BP3	GAGE12J	HES4	FGF7	FREM1	FSHR	PKHD1	ELK3	FAM19A5
FAS	GLTP	ITGB3	GAGE13	HES5	FGF9	FREM2	FSTL1	PKIB	ELL2	FAM20A
FAT1	GLUL	ITGB4	GAGE1	HES6	FGFBP1	FRMD1	FSTL3	PKMYT1	ELMO1	FAM20C
FAT2	GLYATL2	ITGB6	GAGE2A	HES7	FGFBP2	FRMD4A	FSTL4	PKNOX2	ELMO3	FAM23A
FAT4	GMPR	ITGB8	GAGE2B	HEY2	FGFR1	FRRS1	FSTL5	PKP1	ELMOD1	FAM25A
FBLL1	GNAL	ITGBL1	GAGE2D	HEYL	FGFR2	FRY	FST	PLA1A	ELN	FAM26E
FBLN1	GNAO1	ITIH1	GAGE2E	HFE	FGFR3	FRZB	FUT2	PLA2G2A	ELOVL2	FAM26F
FBLN2	GNAZ	ITIH2	GAGE4	HFM1	FGFR4	FSCN1	FUT3	PLA2G2D	ELOVL3	FAM38B
FBLN5	GNE	ITIH3	GAGE8	HGD	FGG	FSD1	FUT6	PLA2G2F	ELOVL4	FAM3B
FBLN7	GNG2	ITIH4	GAL3ST1	HGF	FGL1	FSTL3	FXYD1	PLA2G4D	ELOVL6	FAM3D
FBN1	GNG4	ITIH5	GAL3ST3	HHATL	FGL2	FSTL4	FXYD3	PLA2G7	ELOVL7	FAM40B
FBN2	GNG7	ITK	GAL3ST4	HHAT	FGR	FSTL5	FXYD4	PLAC2	ELSPBP1	FAM43A
FBN3	GNLY	ITM2A	GALNT11	HHIP	FHAD1	FST	FXYD5	PLAC4	ELTD1	FAM46B
FBP1	GNRHR	ITPKA	GALNT13	HIF3A	FHL1	FTCD	FXYD6	PLAC9	EMB	FAM46C
FBXL13	GOLGA2B	IVL	GALNT3	HILS1	FHL2	FTHL17	FXYD7	PLAG1	EMCN	FAM47E
FBXL16	GOLGA6L10	IYD	GALNT5	HIP1R	FHL5	FUT2	FYB	PLAT	EMID1	FAM49A
FBXL7	GOLGA6L1	JAK3	GALNT6	HIPK3	FHOD3	FUT3	FYN	PLAUR	EMID2	FAM50B
FBXO15	GOLGA6L6	JAKMIP1	GALNT9	HIPK4	FIBCD1	FUT6	FZD10	PLCH1	EMILIN1	FAM54A
FBXO16	GOLGA6L9	JAKMIP2	GALNTL1	HIST1H1C	FIBIN	FUT9	FZD1	PLCH2	EMILIN2	FAM55A
FBXO17	GOLGA7B	JAM2	GALNTL2	HIST1H2AE	FIGF	FXYD2	FZD2	PLCL1	EMILIN3	FAM55B
FBXO27	GOLGA8A	JPH1	GALNTL4	HIST1H2BD	FIGNL2	FXYD3	FZD4	PLCXD3	EML1	FAM55D
FBXO2	GOLGA8B	JPH2	GAL	HIST1H2BK	FIGN	FXYD6	FZD5	PLD4	EML6	FAM5B
FBXO32	GOLM1	JPH3	GAMT	HIST2H2AA3	FILIP1L	FYB	FZD7	PLEKHG4B	EMP1	FAM64A
FBXO36	GP1BA	JSRP1	GAPT	HIST3H2A	FILIP1	FZD10	FZD8	PLEKHG4	EMP2	FAM65B
FCAMR	GP2	JUNB	GAS1	HJURP	FJX1	FZD1	FZD9	PLEKHH2	EMP3	FAM65C
FCER1A	GPAT2	KAZALD1	GAS2L3	HK2	FKBP10	FZD3	G0S2	PLIN1	EMR1	FAM66D
FCER2	GPC3	KBTBD12	GAS6	HK3	FKBP11	FZD7	GAB2	PLIN4	EMR2	FAM69B
FCGBP	GPC4	KCNA3	GAS7	HKDC1	FKBP1B	FZD8	GAB3	PLIN5	EMX2OS	FAM70A
FCGR1A	GPC6	KCNA5	GATA2	HLA.B	FKBP5	FZD9	GABBR1	PLK1	EMX2	FAM70B
FCGR1B	GPD1	KCNAB1	GATA3	HLA.DMA	FKBP9L	G0S2	GABBR2	PLN	EN1	FAM71E1
FCGR1C	GPER	KCNAB3	GATA6	HLA.DMB	FLG	G6PD	GABRA3	PLP1	EN2	FAM72A
FCGR2B	GPLD1	KCNB1	GATM	HLA.DOA	FLJ22536	GABBR1	GABRB2	PLTP	ENAH	FAM72B
FCGR2C	GPM6B	KCNC3	GBA3	HLA.DOB	FLJ23867	GABBR2	GABRB3	PLXNA4	ENC1	FAM72D
FCGR3A	GPNMB	KCND2	GBGT1	HLA.DPA1	FLJ35776	GABRA1	GABRE	PLXNC1	ENDOU	FAM75A2
FCGR3B	GPR109A	KCND3	GBP3	HLA.DPB1	FLJ40330	GABRA3	GABRG1	PMFBP1	ENHO	FAM81A
FCHO1	GPR109B	KCNE4	GBP4	HLA.DQA1	FLJ42709	GABRA5	GABRG2	PNCK	ENO2	FAM82A1
FCN1	GPR110	KCNF1	GBP5	HLA.DQA2	FLJ42875	GABRB2	GABRG3	PNMA5	ENO3	FAM83A
FCN2	GPR114	KCNH2	GCAT	HLA.DQB1	FLJ43663	GABRB3	GABRP	PNMA6A	ENOX1	FAM83B
FCRL1	GPR115	KCNH3	GCGR	HLA.DQB2	FLJ44635	GABRD	GABRQ	PNMAL1	ENPEP	FAM83C
FCRL2	GPR123	KCNH6	GCHFR	HLA.DRA	FLJ45244	GABRE	GABRR1	POF1B	ENPP1	FAM83D
FCRL3	GPR124	KCNH8	GCKR	HLA.DRB1	FLJ45445	GABRG2	GAD1	POLR2J2	ENPP2	FAM83E
FCRL5	GPR126	KCNIP1	GCLM	HLA.DRB5	FLNC	GABRG3	GADD45B	PON1	ENPP4	FAM83F
FCRLA	GPR128	KCNIP2	GCM1	HLA.DRB6	FLRT2	GABRP	GAGE12D	POPDC3	ENPP5	FAM83H
FCRLB	GPR132	KCNIP3	GCNT1	HLA.F	FLRT3	GABRQ	GAGE13	POSTN	ENPP6	FAM84A
FER1L4	GPR133	KCNJ10	GCNT3	HLA.G	FLT4	GAD1	GAGE2A	POTEF	ENTHD1	FAM84B
FER1L6	GPR143	KCNJ11	GCNT4	HLA.H	FMN1	GADD45G	GAGE2C	POTEG	ENTPD2	FAM86B1
FERMT1	GPR149	KCNJ12	GCOM1	HLF	FMO1	GAGE12D	GAGE2D	POTEH	ENTPD3	FAM86B2
FERMT3	GPR153	KCNJ13	GC	HMCN1	FMO2	GAGE12J	GAGE4	POU2AF1	EOMES	FAM92A1
FEZ1	GPR155	KCNJ15	GDA	HMGA2	FMO3	GAGE13	GAL3ST1	POU4F1	EPB41L1	FAM9B
FFAR2	GPR157	KCNJ1	GDF15	HMGCLL1	FMO5	GAGE1	GAL3ST2	PP14571	EPB41L3	FAM9C
FGA	GPR158	KCNJ2	GDF1	HMGCS2	FMO6P	GAGE2A	GAL3ST3	PPAP2C	EPB41L4A	FANCA
FGB	GPR15	KCNJ3	GDF3	HMMR	FMOD	GAGE2B	GAL3ST4	PPAPDC1A	EPB41L4B	FANK1
FGD2	GPR160	KCNJ4	GDF5	HMOX1	FMR1NB	GAGE2D	GALNT13	PPARGC1A	EPB49	FAP
FGD3	GPR172B	KCNJ5	GDPD2	HMP19	FN1	GAGE2E	GALNT14	PPARG	EPCAM	FAR2
FGD5	GPR176	KCNK17	GDPD3	HMX1	FNDC1	GAGE4	GALNT3	PPFIA2	EPDR1	FAS
FGF10	GPR183	KCNK2	GDPD5	HNF4A	FNDC4	GAGE8	GALNT4	PPFIA4	EPGN	FAT2
FGF11	GPR19	KCNK3	GEFT	HNF4G	FNDC5	GALE	GALNT5	PPIEL	EPHA1	FAT3
[truncated: 3,926 more rows]
