# Supplementary material for: CUP-AI-Dx: A tool for inferring cancer tissue of origin and molecular subtype using RNA gene-expression data and artificial intelligence
Source: eBioMedicine. 2020 Oct 9;61:103030. doi: 10.1016/j.ebiom.2020.103030 (PMC7553237; doi:10.1016/j.ebiom.2020.103030)
Supplement: Supplementary file 8 — Table S8. External validation performance metrics of primary tumour predictors on clinical data [file mmc8.xlsx]

## Sheet: JAX_clinical
	Sensitivity	Specificity	Pos Pred Value	Neg Pred Value	Precision	Recall	F1	Prevalence	Detection Rate	Detection Prevalence	Balanced Accuracy
Class: BRCA	0.833333	1	1	0.944444	1	0.833333	0.909091	0.26087	0.217391	0.217391	0.916667
Class: COADREAD	1	0.944444	0.833333	1	0.833333	1	0.909091	0.217391	0.217391	0.26087	0.972222
Class: LUAD	0.666667	1	1	0.952381	1	0.666667	0.8	0.130435	0.0869565	0.0869565	0.833333
Class: LUSC	0.666667	1	1	0.952381	1	0.666667	0.8	0.130435	0.0869565	0.0869565	0.833333
Class: PRAD	1	0.944444	0.833333	1	0.833333	1	0.909091	0.217391	0.217391	0.26087	0.972222
Class: SARC	NA	0.956522	NA	NA	0	NA	NA	0	0	0.0434783	NA
Class: THCA	1	1	1	1	1	1	1	0.0434783	0.0434783	0.0434783	1

## Sheet: Melbourne_clinical
	Sensitivity	Specificity	Pos Pred Value	Neg Pred Value	Precision	Recall	F1	Prevalence	Detection Rate	Detection Prevalence	Balanced Accuracy
Class: BLCA	0.75	1	1	0.985075	1	0.75	0.857143	0.0571429	0.0428571	0.0428571	0.875
Class: BRCA	0.75	1	1	0.985075	1	0.75	0.857143	0.0571429	0.0428571	0.0428571	0.875
Class: CHOL	0.4	0.984615	0.666667	0.955224	0.666667	0.4	0.5	0.0714286	0.0285714	0.0428571	0.692308
Class: COADREAD	0.6	1	1	0.970149	1	0.6	0.75	0.0714286	0.0428571	0.0428571	0.8
Class: ESCA	1	0.985075	0.75	1	0.75	1	0.857143	0.0428571	0.0428571	0.0571429	0.992537
Class: KIRC	1	1	1	1	1	1	1	0.0571429	0.0571429	0.0571429	1
Class: LIHC	1	0.970588	0.5	1	0.5	1	0.666667	0.0285714	0.0285714	0.0571429	0.985294
Class: LUAD	0.8	0.938462	0.5	0.983871	0.5	0.8	0.615385	0.0714286	0.0571429	0.114286	0.869231
Class: LUSC	0.5	0.985294	0.5	0.985294	0.5	0.5	0.5	0.0285714	0.0142857	0.0285714	0.742647
Class: MESO	1	1	1	1	1	1	1	0.0428571	0.0428571	0.0428571	1
Class: OV	0.333333	0.985075	0.5	0.970588	0.5	0.333333	0.4	0.0428571	0.0142857	0.0285714	0.659204
Class: PAAD	0.2	0.984615	0.5	0.941176	0.5	0.2	0.285714	0.0714286	0.0142857	0.0285714	0.592308
Class: PRAD	1	0.969231	0.714286	1	0.714286	1	0.833333	0.0714286	0.0714286	0.1	0.984615
Class: SARC	0.5	1	1	0.970588	1	0.5	0.666667	0.0571429	0.0285714	0.0285714	0.75
Class: SKCM	1	1	1	1	1	1	1	0.0714286	0.0714286	0.0714286	1
Class: STAD	1	0.955224	0.5	1	0.5	1	0.666667	0.0428571	0.0428571	0.0857143	0.977612
Class: TGCT	1	0.984848	0.8	1	0.8	1	0.888889	0.0571429	0.0571429	0.0714286	0.992424
Class: THCA	1	1	1	1	1	1	1	0.0571429	0.0571429	0.0571429	1
