# Supplementary material for: CUP-AI-Dx: A tool for inferring cancer tissue of origin and molecular subtype using RNA gene-expression data and artificial intelligence
Source: eBioMedicine. 2020 Oct 9;61:103030. doi: 10.1016/j.ebiom.2020.103030 (PMC7553237; doi:10.1016/j.ebiom.2020.103030)
Supplement: Supplementary file 9 — Table S9. Cross-validation and external validation of XGBoost performance metrics [file mmc9.xlsx]

## Sheet: XGBoost_CV_TCGA
	BRCA	HNSC	KIRC	KIRP	LGG	LUAD	LUSC	OV	PRAD	SKCM	STAD
Accuracy	0.86255	0.860215	0.779376	0.820652	0.914449	0.891304	0.769663	0.87415	0.995392	0.622222	0.861111
Kappa	0.796023	0.809936	0.697524	0.70228	0.876321	0.7685	0.678446	0.831984	0.990008	0.382902	0.762903
AccuracyLower	0.829295	0.813899	0.736465	0.757454	0.8872	0.843735	0.700769	0.830725	0.974593	0.566146	0.812167
AccuracyUpper	0.891457	0.898674	0.818271	0.873212	0.936915	0.928412	0.82935	0.90982	0.999883	0.675976	0.901315
AccuracyNull	0.464143	0.311828	0.352518	0.434783	0.448669	0.613043	0.365169	0.272109	0.700461	0.47619	0.547619
AccuracyPValue	1.03608e-77	1.26261e-80	5.99795e-71	5.68033e-27	3.1579e-114	3.04615e-21	4.18541e-28	6.48736e-104	2.63318e-32	1.33663e-07	1.75637e-26
McnemarPValue	0.677561	0.0958612	0.0457407	0.291736	0.68882	0.423711	0.0881051	0.996608	NA	1.49524e-06	0.452179

## Sheet: XGBoost_external_BRCA_OV
	BRCA	OV
Accuracy	0.782511	0.744186
Kappa	0.683485	0.659418
AccuracyLower	0.762631	0.680409
AccuracyUpper	0.801458	0.801096
AccuracyNull	0.404148	0.386047
AccuracyPValue	4.96597e-233	1.59712e-26
McnemarPValue	2.72272e-36	4.10656e-08
