# Supplementary material for: CUP-AI-Dx: A tool for inferring cancer tissue of origin and molecular subtype using RNA gene-expression data and artificial intelligence
Source: eBioMedicine. 2020 Oct 9;61:103030. doi: 10.1016/j.ebiom.2020.103030 (PMC7553237; doi:10.1016/j.ebiom.2020.103030)
Supplement: Supplementary file 10 — Table S10. Probable cause of misclassification for samples in the clinical cohort [file mmc10.xlsx]

## Sheet: Misclassified_tumours
Sample	True Label	Predicted_type_1	Predicted_type_2	Reason for misclassification
Sample_7	COADREAD	LUAD	COADREAD	Lung Biopsy
Sample_26	OV	LUAD	OV	Lung Biopsy
Sample_28	PAAD	LIHC	CHOL	Liver Biopsy
Sample_30	BRCA	LUAD	LUSC	Lung Biopsy
Sample_3	CHOL	ESCA	STAD	Confusion GI-PB
Sample_31	PAAD	STAD	TGCT	Confusion GI-PB
Sample_49	CHOL	STAD	ESCA	Confusion GI-PB
Sample_45	CHOL	PAAD	CHOL	Confusion GI-PB
Sample_27	PAAD	CHOL	PRAD	Confusion GI-PB
Sample_63	SARC	PRAD	TGCT	Heterogenous rare cancer type
Sample_6	SARC	TGCT	SARC	Heterogenous rare cancer type
Sample_11	COAD	LUSC	LUAD	Unknown
Sample_1	OV	STAD	ESCA	Unknown
Sample_13	LUSCC	OV	UCEC	Unknown
Sample_20	Bladder	LUAD	COADREAD	Unknown
Sample_34	PAAD	LIHC	CHOL	Unknown
Sample_38	LUAD	PRAD	TGCT	Unknown
GI-PB: gastrointestinal or pancreatobiliary
